# Supplementary material for: (E)-Methyl 2-[4-(dimethyl­amino)benzyl­idene]hydrazinecarboxyl­ate at 123 K
Source: Acta Crystallogr Sect E Struct Rep Online. 2008 May 14;64(Pt 6):o1081. doi: 10.1107/S1600536808013950 (PMC2961485; doi:10.1107/S1600536808013950)
Supplement: Supplementary file 2 [file e-64-o1081-Isup2.hkl]

#
# h,k,l, Fc-squared, Fo-squared, sigma(Fo-squared) and status flag
#
data_I
_shelx_title ' Y in Pbca'
_shelx_refln_list_code          4
_shelx_F_calc_maximum      261.11
_exptl_crystal_F_000      1056.00
_reflns_d_resolution_high  0.8403
 
loop_
 _symmetry_equiv_pos_as_xyz
 'x, y, z'
 '-x+1/2, -y, z+1/2'
 '-x, y+1/2, -z+1/2'
 'x+1/2, -y+1/2, -z'
 '-x, -y, -z'
 'x-1/2, y, -z-1/2'
 'x, -y-1/2, z-1/2'
 '-x-1/2, y-1/2, z'
 
_cell_length_a    13.0509
_cell_length_b     9.8381
_cell_length_c    18.6373
_cell_angle_alpha  90.000
_cell_angle_beta   90.000
_cell_angle_gamma  90.000
 
_shelx_F_squared_multiplier     1.000
 
loop_
 _refln_index_h
 _refln_index_k
 _refln_index_l
 _refln_F_squared_calc
 _refln_F_squared_meas
 _refln_F_squared_sigma
 _refln_observed_status
   2   0   0     9493.62     9253.30    123.85 o
   4   0   0       54.92       50.97      2.96 o
   6   0   0      230.60      269.42      6.62 o
   8   0   0       11.52        1.51      3.16 o
  10   0   0      122.11       90.58      4.37 o
  12   0   0       13.68       14.80      3.25 o
  14   0   0      115.38      105.78      6.90 o
   2   1   0    11689.51    10995.69    364.81 o
   4   1   0    16357.04    15607.19    181.14 o
   6   1   0      114.04      115.88      2.91 o
   8   1   0       21.13       20.28      1.55 o
  10   1   0       39.81       57.51      3.38 o
  12   1   0        0.89        0.00      1.58 o
  14   1   0       56.96       57.36      5.60 o
   0   2   0    68180.96    32270.34   3837.30 o
   2   2   0     5387.46     4974.33     58.98 o
   4   2   0      607.52      588.82      8.03 o
   6   2   0       13.86       16.96      1.35 o
   8   2   0       51.75       78.30      3.23 o
  10   2   0       43.73       47.46      3.29 o
  12   2   0        2.92        7.13      1.96 o
  14   2   0       17.35       17.63      4.29 o
   2   3   0     1499.85     1403.66     16.72 o
   4   3   0      960.49      920.10     14.39 o
   6   3   0      734.73      637.28     10.49 o
   8   3   0      356.25      359.43      7.31 o
  10   3   0       31.70       15.90      5.32 o
  12   3   0      111.55      123.42      7.66 o
  14   3   0        0.20        2.13      2.93 o
   0   4   0       51.98       60.47      4.13 o
   2   4   0     1091.10     1070.42     13.92 o
   4   4   0      582.29      524.79      7.02 o
   6   4   0      391.01      395.05      5.68 o
   8   4   0        2.19        2.96      1.45 o
  10   4   0      150.16      143.31      6.99 o
  12   4   0        7.95        7.63      2.99 o
  14   4   0        2.03        0.00      3.10 o
   2   5   0        4.96        8.12      1.27 o
   4   5   0     1272.58     1455.99     24.26 o
   6   5   0      400.12      459.92      8.00 o
   8   5   0       66.88       70.78      3.93 o
  10   5   0      213.41      188.80      7.13 o
  12   5   0      113.72      121.68      6.63 o
  14   5   0        0.17        0.45      4.84 o
   0   6   0      827.83      868.51     17.22 o
   2   6   0      361.36      377.06      6.06 o
   4   6   0      275.16      241.45      6.17 o
   6   6   0       11.08        5.26      2.09 o
   8   6   0       72.87       79.46      5.00 o
  10   6   0       75.55       79.12      5.37 o
  12   6   0       97.22      107.94      6.78 o
   2   7   0      685.40      656.11      9.06 o
   4   7   0       41.92       60.51      4.36 o
   6   7   0      122.98      126.03      7.05 o
   8   7   0        3.50        2.48      2.40 o
  10   7   0      116.54      119.61      6.53 o
  12   7   0       10.14        5.68      4.24 o
   0   8   0     1077.35     1074.93     18.70 o
   2   8   0        0.41        0.00      2.09 o
   4   8   0      857.56      872.28     16.84 o
   6   8   0      281.17      306.29     11.10 o
   8   8   0      166.81      171.49     11.42 o
  10   8   0       24.40       24.52      4.81 o
   2   9   0        0.24        0.82      2.53 o
   4   9   0     1135.84     1105.14     20.49 o
   6   9   0      455.57      455.00     12.16 o
   8   9   0        0.01        0.00      3.12 o
   0  10   0      395.19      388.14     16.46 o
   2  10   0       19.67       22.94      4.96 o
   4  10   0       16.15       14.60      4.10 o
   6  10   0      176.27      185.67     11.05 o
   8  10   0        0.37        0.00      8.28 o
   2  11   0       33.47       40.02      7.87 o
   4  11   0      193.75      216.24     11.15 o
   1   1   1        9.47        9.37      0.62 o
   2   1   1     4915.46     4548.68     32.79 o
   3   1   1     4724.77     4699.08     33.53 o
   4   1   1       40.90       38.08      1.06 o
   5   1   1     1998.81     2041.54     20.55 o
   6   1   1       73.26       80.75      2.54 o
   7   1   1      317.56      312.12      3.57 o
   8   1   1       27.33       18.04      1.04 o
   9   1   1       48.21       53.98      1.66 o
  10   1   1        9.20        9.93      1.16 o
  11   1   1        3.25        2.71      1.11 o
  12   1   1        0.26        0.00      1.24 o
  13   1   1        2.19        2.26      1.60 o
  14   1   1        3.33        2.43      1.89 o
  15   1   1       12.08        9.43      4.28 o
   0   2   1    13828.14    11882.70    137.66 o
   1   2   1      108.08       81.92      1.94 o
   2   2   1     1388.11     1234.80     10.19 o
   3   2   1     1790.21     1543.63     11.99 o
   4   2   1      269.14      286.26      3.24 o
   5   2   1        3.77        6.35      0.98 o
   6   2   1       72.62       88.05      1.82 o
   7   2   1       49.20       45.82      1.39 o
   8   2   1       78.38       87.52      2.24 o
   9   2   1       44.37       50.75      1.80 o
  10   2   1        6.01        6.97      1.06 o
  11   2   1       74.79       77.29      2.60 o
  12   2   1        0.96        1.98      1.44 o
  13   2   1       34.73       32.62      2.55 o
  14   2   1       23.64       25.57      3.51 o
  15   2   1        4.70        2.43      2.62 o
   1   3   1      283.66      247.39      3.39 o
   2   3   1     1538.80     1431.06     11.53 o
   3   3   1      535.85      493.11      5.25 o
   4   3   1      136.29      156.29      2.26 o
   5   3   1      553.61      508.12      4.83 o
   6   3   1     2030.82     1964.10     13.93 o
   7   3   1        4.60        6.09      0.92 o
   8   3   1       24.59       23.17      1.34 o
   9   3   1       93.52       91.52      3.32 o
  10   3   1      297.45      294.27      4.92 o
  11   3   1        2.47        0.00      1.29 o
  12   3   1        0.02        0.00      1.63 o
  13   3   1        3.08        3.53      2.12 o
  14   3   1        6.76        5.42      2.46 o
   0   4   1     1191.73     1122.72     14.53 o
   1   4   1     3210.73     3391.63     30.12 o
   2   4   1        6.45        0.03      0.62 o
   3   4   1     3049.51     3267.40     21.83 o
   4   4   1      851.30      926.84      7.53 o
   5   4   1      212.21      170.14      2.44 o
   6   4   1        1.17        2.78      0.73 o
   7   4   1        6.97        7.53      0.98 o
   8   4   1      379.44      374.69      5.33 o
   9   4   1        0.77        4.98      1.35 o
  10   4   1      140.65      140.75      5.16 o
  11   4   1        0.48        0.03      1.56 o
  12   4   1       10.53        6.83      2.07 o
  13   4   1       72.48       80.42      4.44 o
  14   4   1       18.97       21.02      3.01 o
   1   5   1      204.83      202.76      3.40 o
   2   5   1      267.16      266.49      3.32 o
   3   5   1      437.70      430.90      4.56 o
   4   5   1        0.38        3.09      1.17 o
   5   5   1      136.01      137.94      2.48 o
   6   5   1     1050.26     1060.22      9.81 o
   7   5   1      297.02      268.94      4.73 o
   8   5   1        9.50        9.34      1.71 o
   9   5   1       52.26       42.69      3.19 o
  10   5   1      181.64      165.89      7.67 o
  11   5   1        2.18        1.51      1.96 o
  12   5   1        6.45        4.96      2.13 o
  13   5   1        1.22        1.23      2.21 o
  14   5   1        5.38        2.45      3.28 o
   0   6   1      116.10      121.72      3.37 o
   1   6   1      151.23      156.70      3.01 o
   2   6   1      429.66      423.49      4.89 o
   3   6   1      801.96      832.30      7.15 o
   4   6   1        8.45        8.51      1.29 o
   5   6   1        7.23        5.36      1.13 o
   6   6   1      130.75      154.37      4.69 o
   7   6   1       58.56       56.87      3.19 o
   8   6   1       11.99       11.69      1.91 o
   9   6   1       33.84       37.74      2.83 o
  10   6   1       41.69       45.29      3.15 o
  11   6   1       41.86       45.23      3.57 o
  12   6   1        0.07        0.00      2.20 o
  13   6   1       43.24       42.80      4.40 o
   1   7   1      564.47      540.91      6.34 o
   2   7   1       30.45       17.96      1.38 o
   3   7   1       71.17       67.68      2.32 o
   4   7   1      382.73      369.85      5.53 o
   5   7   1        6.07        7.62      1.86 o
   6   7   1       45.46       35.94      2.73 o
   7   7   1      110.77      101.55      3.97 o
   8   7   1        1.57        0.55      1.71 o
   9   7   1      133.89      151.83      5.28 o
  10   7   1       15.09       14.74      2.34 o
  11   7   1       36.92       39.00      3.67 o
  12   7   1        5.09        6.57      2.54 o
   0   8   1        6.10        2.46      1.99 o
   1   8   1      273.58      246.58      4.27 o
   2   8   1      254.86      250.87      4.96 o
   3   8   1       25.29       24.54      2.81 o
   4   8   1      444.56      429.25      7.04 o
   5   8   1       47.09       46.76      3.08 o
   6   8   1      271.48      264.81      6.68 o
   7   8   1       93.22       95.00      4.17 o
   8   8   1        4.46        4.09      2.03 o
   9   8   1        4.97        2.06      2.03 o
  10   8   1       40.59       44.73      3.55 o
  11   8   1       60.48       58.04      5.29 o
   1   9   1      167.66      181.88      4.66 o
   2   9   1       97.54      105.03      4.73 o
   3   9   1       48.76       53.93      3.17 o
   4   9   1       55.66       55.85      3.48 o
   5   9   1       21.45       22.44      2.81 o
   6   9   1      228.58      222.51      6.52 o
   7   9   1      236.01      246.36      6.44 o
   8   9   1       12.01       14.53      2.69 o
   9   9   1      126.14      145.03      8.63 o
   0  10   1       52.69       58.40      6.23 o
   1  10   1       54.83       57.85      4.34 o
   2  10   1       12.65        8.70      2.80 o
   3  10   1       29.52       31.24      3.68 o
   4  10   1      158.64      161.60      6.04 o
   5  10   1       18.07       16.05      2.92 o
   6  10   1       48.48       48.79      4.32 o
   7  10   1        2.59        0.87      2.28 o
   8  10   1        7.33        4.21      3.38 o
   1  11   1        3.49        3.46      4.21 o
   2  11   1      145.39      180.32      7.85 o
   3  11   1        7.51        7.15      3.47 o
   4  11   1       36.96       37.37      4.90 o
   5  11   1        3.96        4.64      3.42 o
   0   0   2      335.81      360.64      9.34 o
   1   0   2     3896.77     3684.35     35.50 o
   2   0   2    13347.29    13222.70    124.91 o
   3   0   2    11720.14    10918.17    113.71 o
   4   0   2    67542.01    56946.22   1416.78 o
   5   0   2     2448.66     2413.48     27.18 o
   6   0   2        8.35       33.08      1.74 o
   7   0   2      606.19      713.03      9.52 o
   8   0   2      168.24      171.55      4.15 o
   9   0   2      157.45      130.15      3.86 o
  10   0   2      151.55      145.07      3.74 o
  11   0   2       41.85       37.20      2.58 o
  12   0   2      127.15      149.17      5.21 o
  13   0   2       75.70       70.24      7.01 o
  14   0   2        1.36        0.00      2.63 o
  15   0   2        0.05        0.00      3.51 o
   1   1   2     1404.07     1352.20     10.69 o
   2   1   2    14190.92    13765.66     96.25 o
   3   1   2    57648.86    51260.15    385.89 o
   4   1   2      405.14      350.36      3.50 o
   5   1   2     4490.78     4611.57     32.10 o
   6   1   2      162.22      224.79      2.77 o
   7   1   2        2.21        1.48      0.67 o
   8   1   2      559.31      622.40      5.66 o
   9   1   2        3.91        0.57      0.76 o
  10   1   2       30.62       29.20      1.49 o
  11   1   2       91.68       83.57      2.53 o
  12   1   2        5.77        4.25      1.46 o
  13   1   2        0.55        0.00      1.57 o
  14   1   2        6.78        4.94      2.12 o
  15   1   2        7.07        5.81      2.66 o
   0   2   2     1499.12     1383.88     15.84 o
   1   2   2     1727.78     1506.54     11.05 o
   2   2   2     5149.94     4899.03     33.68 o
   3   2   2     2032.43     2014.29     15.37 o
   4   2   2     3914.90     3683.40     27.14 o
   5   2   2        1.15        2.94      1.24 o
   6   2   2      118.92      131.87      2.03 o
   7   2   2     1179.02     1170.76      8.84 o
   8   2   2       61.74       76.04      1.93 o
   9   2   2       30.24       36.60      1.54 o
  10   2   2        2.29        4.09      1.87 o
  11   2   2        6.89        8.29      1.56 o
  12   2   2       16.18       20.11      1.99 o
  13   2   2        3.09        0.23      1.64 o
  14   2   2        0.58        0.00      1.91 o
  15   2   2        0.63        1.01      2.60 o
   1   3   2      885.95      870.22      7.22 o
   2   3   2      504.91      557.40      5.34 o
   3   3   2      771.42      709.95      6.19 o
   4   3   2      593.69      633.69      5.69 o
   5   3   2      260.83      255.94      3.20 o
   6   3   2        1.48        0.00      0.61 o
   7   3   2      313.97      283.96      3.61 o
   8   3   2      100.89       97.63      2.25 o
   9   3   2       76.40       70.52      2.52 o
  10   3   2       34.97       33.06      2.09 o
  11   3   2        1.07        0.00      1.28 o
  12   3   2       11.13       10.43      1.81 o
  13   3   2        3.72        1.52      1.91 o
  14   3   2        0.03        0.00      2.07 o
   0   4   2      492.22      605.60     10.19 o
   1   4   2      836.86      940.62      8.13 o
   2   4   2      958.79     1031.70      8.83 o
   3   4   2       68.01      106.49      2.49 o
   4   4   2        0.03        0.40      0.55 o
   5   4   2      352.07      313.15      3.57 o
   6   4   2      164.32      143.77      2.66 o
   7   4   2      634.08      651.50      6.95 o
   8   4   2       31.48       21.33      1.66 o
   9   4   2      195.74      223.77      4.53 o
  10   4   2        8.51        3.84      1.40 o
  11   4   2       16.29       17.91      2.31 o
  12   4   2        4.73        2.08      1.95 o
  13   4   2        0.01        0.39      1.96 o
  14   4   2        0.83        1.32      2.31 o
   1   5   2        0.82        1.69      0.70 o
   2   5   2      398.12      405.03      4.45 o
   3   5   2        1.03        0.00      0.70 o
   4   5   2        2.63        0.00      0.73 o
   5   5   2      348.27      354.23      4.55 o
   6   5   2       63.94       67.62      2.13 o
   7   5   2        0.04        0.00      1.15 o
   8   5   2       15.12       14.00      1.61 o
   9   5   2      103.98      103.43      3.71 o
  10   5   2       16.85       20.59      2.25 o
  11   5   2        0.58        0.91      1.84 o
  12   5   2        9.79       18.07      2.67 o
  13   5   2        5.34        3.60      2.21 o
   0   6   2     1025.38      867.28     11.11 o
   1   6   2      548.00      645.73      8.72 o
   2   6   2      363.10      353.01      4.60 o
   3   6   2        5.08        9.43      1.21 o
   4   6   2       11.02       13.57      1.30 o
   5   6   2       49.23       53.71      2.26 o
   6   6   2       28.50       25.30      1.94 o
   7   6   2      294.87      294.94      6.13 o
   8   6   2      115.15      111.61      3.61 o
   9   6   2       38.24       41.01      2.76 o
  10   6   2       13.87       12.20      2.46 o
  11   6   2        1.27        0.00      2.09 o
  12   6   2        2.56        5.35      2.32 o
  13   6   2        4.69        0.88      3.04 o
   1   7   2       20.93       19.83      1.53 o
   2   7   2      362.16      331.72      5.37 o
   3   7   2       69.19       74.57      2.50 o
   4   7   2       94.07       86.00      2.99 o
   5   7   2       61.61       68.10      2.98 o
   6   7   2       37.94       44.93      2.71 o
   7   7   2      408.80      405.01      6.80 o
   8   7   2        7.26       13.20      2.30 o
   9   7   2       40.18       41.28      3.07 o
  10   7   2       13.76        7.88      2.41 o
  11   7   2       17.22       27.44      3.32 o
  12   7   2        6.31        8.94      2.67 o
   0   8   2      972.33      993.96     14.70 o
   1   8   2      236.20      209.78      4.32 o
   2   8   2      190.74      199.71      4.94 o
   3   8   2        0.35        1.75      1.67 o
   4   8   2      694.90      695.97      9.27 o
   5   8   2       20.52       15.83      2.23 o
   6   8   2        1.24        4.03      1.86 o
   7   8   2       43.14       45.98      3.28 o
   8   8   2        6.43        4.61      2.28 o
   9   8   2       66.52       76.12      5.12 o
  10   8   2       21.60       22.93      3.62 o
  11   8   2        4.74        8.72      4.73 o
   1   9   2       19.55       17.54      2.40 o
   2   9   2      444.60      440.80      7.91 o
   3   9   2        2.84        0.78      2.09 o
   4   9   2        3.83        4.08      1.91 o
   5   9   2       11.17        9.34      2.58 o
   6   9   2       85.06       81.93      4.18 o
   7   9   2       95.48      102.68      4.90 o
   8   9   2      303.93      293.16      7.62 o
   9   9   2        0.65        1.63      2.29 o
   0  10   2      100.84      114.16     10.69 o
   1  10   2      376.04      370.63      9.51 o
   2  10   2      259.37      257.75      6.46 o
   3  10   2        2.02        0.22      2.29 o
   4  10   2       84.88       86.99      6.38 o
   5  10   2        0.84        2.16      2.42 o
   6  10   2       15.91       13.33      2.76 o
   7  10   2       11.60       11.47      3.04 o
   1  11   2        2.20        0.00      4.31 o
   2  11   2        3.51        5.02      3.75 o
   3  11   2       11.19       11.89      3.84 o
   4  11   2        3.29        1.35      3.30 o
   5  11   2        1.16        0.00      2.99 o
   1   1   3       41.32       31.08      1.14 o
   2   1   3      975.87      956.62      7.66 o
   3   1   3       97.91       82.52      2.04 o
   4   1   3       93.23      107.85      1.72 o
   5   1   3       57.90       57.65      1.47 o
   6   1   3      282.70      246.59      2.97 o
   7   1   3      678.77      736.75      6.45 o
   8   1   3        3.54        5.70      0.86 o
   9   1   3       89.75      101.38      2.68 o
  10   1   3       13.78       13.58      1.38 o
  11   1   3       30.60       26.56      1.74 o
  12   1   3       16.38       15.40      1.91 o
  13   1   3       13.89       14.88      2.38 o
  14   1   3        0.86        3.15      2.17 o
  15   1   3        0.94        1.54      2.65 o
   0   2   3     4648.62     4017.46    110.31 o
   1   2   3       20.38       34.20      0.96 o
   2   2   3     2113.58     1970.64     15.03 o
   3   2   3     1243.40     1271.42     10.27 o
   4   2   3     1290.43     1292.52     10.63 o
   5   2   3      567.38      538.89      5.26 o
   6   2   3      153.98      144.86      2.28 o
   7   2   3     1300.79     1235.00      9.26 o
   8   2   3      190.70      192.34      3.00 o
   9   2   3      202.26      205.44      3.44 o
  10   2   3      210.09      204.39      4.13 o
  11   2   3       58.23       66.56      3.32 o
  12   2   3      136.80      144.38      4.07 o
  13   2   3        1.36        0.00      1.60 o
  14   2   3        5.95        6.60      2.20 o
  15   2   3        2.85        0.00      2.68 o
   1   3   3       31.59       30.14      1.03 o
   2   3   3     4303.60     4240.56     31.04 o
   3   3   3      492.68      517.80      5.22 o
   4   3   3       52.45       50.35      1.39 o
   5   3   3       14.35       13.53      0.91 o
   6   3   3       43.06       49.36      1.91 o
   7   3   3      186.74      200.79      3.04 o
   8   3   3        1.16        1.20      0.95 o
   9   3   3        0.95        0.00      1.00 o
  10   3   3        1.08        0.19      1.25 o
  11   3   3        1.12        0.00      1.34 o
  12   3   3        3.94        1.33      1.52 o
  13   3   3        9.86       12.54      2.07 o
  14   3   3        2.62        0.06      2.08 o
   0   4   3     1340.02     1250.65     14.45 o
   1   4   3     2245.29     2205.97     17.46 o
   2   4   3        0.34        3.30      0.66 o
   3   4   3       10.23        3.26      0.63 o
   4   4   3     1478.35     1460.99     11.03 o
   5   4   3      523.95      642.89      6.00 o
   6   4   3      739.15      737.33      7.15 o
   7   4   3      186.92      182.02      3.57 o
   8   4   3      141.98      157.68      3.27 o
   9   4   3      324.99      330.02      5.30 o
  10   4   3        1.49        1.45      1.29 o
  11   4   3       39.10       40.21      2.51 o
  12   4   3       69.76       59.90      3.20 o
  13   4   3       44.96       56.16      4.01 o
  14   4   3        3.23        2.81      2.54 o
   1   5   3      299.65      324.26      3.85 o
   2   5   3     2012.61     2270.56     15.61 o
   3   5   3      420.03      435.58      4.67 o
   4   5   3       50.56       42.85      1.71 o
   5   5   3        0.07        0.00      0.83 o
   6   5   3        8.31        8.13      1.21 o
   7   5   3       39.53       32.38      1.82 o
   8   5   3       19.55       22.51      1.98 o
   9   5   3       52.02       55.44      3.70 o
  10   5   3        0.22        0.00      1.50 o
  11   5   3        5.53        5.76      1.86 o
  12   5   3        0.02        3.11      2.23 o
  13   5   3        1.56        2.17      2.27 o
   0   6   3        5.80       12.66      1.66 o
   1   6   3      942.09     1014.82      8.19 o
   2   6   3      222.89      201.90      3.65 o
   3   6   3       73.10       78.14      2.31 o
   4   6   3      170.64      150.51      4.09 o
   5   6   3      168.13      179.22      4.44 o
   6   6   3      254.86      277.44      5.15 o
   7   6   3       62.38       61.90      2.85 o
   8   6   3       50.68       44.02      2.79 o
   9   6   3       73.73       70.88      4.47 o
  10   6   3        1.70        1.13      1.68 o
  11   6   3       20.54       19.91      2.67 o
  12   6   3       16.37       13.49      2.61 o
  13   6   3        0.49        3.07      3.65 o
   1   7   3      867.78      776.62      7.43 o
   2   7   3       12.88       10.26      1.42 o
   3   7   3      394.05      371.26      5.41 o
   4   7   3      113.54       98.10      3.08 o
   5   7   3      138.07      137.56      3.72 o
   6   7   3        0.58        0.50      1.51 o
   7   7   3      133.26      155.30      4.37 o
   8   7   3      261.29      262.33      5.91 o
   9   7   3        0.05        0.85      1.79 o
  10   7   3        0.00        0.00      2.05 o
  11   7   3        7.77        7.92      2.30 o
  12   7   3        0.76        0.00      2.91 o
   0   8   3     1018.11      963.60     14.44 o
   1   8   3       16.79       22.80      2.08 o
   2   8   3        3.14        6.51      1.74 o
   3   8   3      361.99      314.54      5.90 o
   4   8   3      243.88      241.01      5.23 o
   5   8   3       14.99       17.85      2.24 o
   6   8   3        0.22        0.70      1.67 o
   7   8   3       24.75       22.97      2.54 o
   8   8   3       65.63       66.04      4.12 o
   9   8   3       89.53       84.24      4.48 o
  10   8   3        0.63        2.74      2.19 o
  11   8   3       57.71       60.77      6.41 o
   1   9   3      238.17      238.62      6.05 o
   2   9   3      364.70      380.76      7.35 o
   3   9   3      399.56      386.66      6.91 o
   4   9   3        2.68        6.14      2.21 o
   5   9   3       87.89       88.97      4.11 o
   6   9   3        3.55        2.88      2.13 o
   7   9   3        0.23        1.01      2.22 o
   8   9   3       97.53       88.80      4.79 o
   9   9   3        8.43        8.69      2.51 o
   0  10   3      112.13      105.96      8.29 o
   1  10   3       15.74       17.64      3.69 o
   2  10   3        1.04        0.88      2.72 o
   3  10   3       15.82       10.10      2.66 o
   4  10   3       22.97       24.52      3.11 o
   5  10   3        2.13        0.68      2.90 o
   6  10   3       10.38       10.70      2.72 o
   7  10   3        4.22        0.92      2.42 o
   1  11   3        8.46       10.75      4.87 o
   2  11   3       13.49       10.69      4.36 o
   3  11   3        2.23        5.06      3.69 o
   4  11   3      108.08      124.59      6.40 o
   0   0   4       84.75      119.46      3.18 o
   1   0   4     1844.54     1769.52     19.63 o
   2   0   4     4331.92     4435.28     43.02 o
   3   0   4     1578.93     1764.38     18.26 o
   4   0   4      480.57      501.10      6.56 o
   5   0   4     1589.87     1547.42     31.14 o
   6   0   4     4613.64     4799.87     47.42 o
   7   0   4     3711.38     3541.28     36.25 o
   8   0   4     1622.96     1458.79     15.75 o
   9   0   4      828.54      844.29     12.24 o
  10   0   4        0.96        2.31      1.47 o
  11   0   4       24.22       54.87      3.70 o
  12   0   4        1.92        0.00      1.99 o
  13   0   4       20.45       25.52      5.53 o
  14   0   4        1.94        1.88      3.05 o
  15   0   4        0.69        0.81      3.57 o
   1   1   4     2013.38     1967.30     14.06 o
   2   1   4     1519.39     1711.69     13.07 o
   3   1   4     2050.53     2022.73     15.38 o
   4   1   4       53.07       32.84      1.30 o
   5   1   4      508.00      476.25      4.34 o
   6   1   4     3905.20     3745.02     25.54 o
   7   1   4     9734.53     9506.75     59.44 o
   8   1   4       53.23       52.48      1.70 o
   9   1   4      625.52      731.49      7.25 o
  10   1   4      211.04      212.24      4.37 o
  11   1   4      107.66      104.38      3.15 o
  12   1   4       18.24       18.83      2.30 o
  13   1   4        0.00        0.00      1.85 o
  14   1   4        0.16        0.00      2.06 o
  15   1   4        0.35        0.00      2.39 o
   0   2   4     4430.56     4356.15     46.60 o
   1   2   4      310.48      350.93      3.82 o
   2   2   4      330.43      366.64      4.55 o
   3   2   4       30.77       40.84      1.31 o
   4   2   4      625.10      592.14      5.71 o
   5   2   4      523.89      625.37      5.69 o
   6   2   4     1936.15     1793.48     12.81 o
   7   2   4      303.98      290.53      3.62 o
   8   2   4      454.54      437.80      4.82 o
   9   2   4        7.72       15.04      1.46 o
  10   2   4       12.47       11.99      1.51 o
  11   2   4       14.51       24.79      2.01 o
  12   2   4        5.55        2.86      1.66 o
  13   2   4        0.75        0.00      1.66 o
  14   2   4        0.19        0.00      1.93 o
  15   2   4       11.50       13.17      3.27 o
   1   3   4      559.44      581.11      5.25 o
   2   3   4      235.13      217.24      2.88 o
   3   3   4      672.69      696.58      6.57 o
   4   3   4     3541.09     3402.62     23.51 o
   5   3   4      830.47      825.96      6.98 o
   6   3   4       92.02       90.81      1.99 o
   7   3   4       49.11       49.55      1.99 o
   8   3   4       15.89       18.83      1.49 o
   9   3   4        2.31        3.73      1.18 o
  10   3   4       74.69       72.86      2.74 o
  11   3   4        0.25        0.78      1.36 o
  12   3   4       42.46       39.55      2.53 o
  13   3   4       49.95       48.14      2.98 o
  14   3   4        2.79        1.60      2.38 o
   0   4   4      150.47      207.29      3.81 o
   1   4   4      376.14      425.06      4.22 o
   2   4   4        5.09       20.19      1.19 o
   3   4   4      136.17      166.23      2.49 o
   4   4   4        5.51        6.94      0.83 o
   5   4   4      471.19      469.33      5.20 o
   6   4   4        1.07        0.00      0.97 o
   7   4   4        2.79        2.63      1.00 o
   8   4   4      129.64      113.97      3.07 o
   9   4   4       42.77       47.69      2.40 o
  10   4   4       13.11       15.80      1.84 o
  11   4   4        0.53        0.08      1.54 o
  12   4   4        3.27        0.61      1.71 o
  13   4   4       13.74       15.79      2.45 o
  14   4   4       13.77        9.25      2.93 o
   1   5   4      674.35      792.22      7.31 o
   2   5   4      792.93      838.01      7.28 o
   3   5   4      262.65      254.83      3.45 o
   4   5   4      957.12     1020.37      9.62 o
   5   5   4      724.54      703.24      7.52 o
   6   5   4        4.37        8.88      1.32 o
   7   5   4       22.54       22.31      1.68 o
   8   5   4       12.69       10.07      1.54 o
   9   5   4       44.05       50.11      2.57 o
  10   5   4        3.08        0.47      1.50 o
  11   5   4        0.42        0.09      1.73 o
  12   5   4        1.96        0.00      1.83 o
  13   5   4       26.13       24.44      3.06 o
   0   6   4        0.94        6.98      1.35 o
   1   6   4       80.16       88.66      2.47 o
   2   6   4       19.00       17.19      1.47 o
   3   6   4        0.11        0.01      1.04 o
   4   6   4       68.44       68.43      2.39 o
   5   6   4        6.39        6.89      1.28 o
   6   6   4       48.43       48.38      2.25 o
   7   6   4       38.23       32.99      2.23 o
   8   6   4        0.07        0.00      1.37 o
   9   6   4       29.57       29.77      2.45 o
  10   6   4       11.61       12.88      2.14 o
  11   6   4       19.95       18.82      2.62 o
  12   6   4       13.28       10.87      2.53 o
  13   6   4       11.47       13.71      4.55 o
   1   7   4        4.34        3.82      1.14 o
   2   7   4      254.60      229.95      4.20 o
   3   7   4     1059.58      975.38     11.08 o
   4   7   4       10.64       17.98      1.73 o
   5   7   4      250.33      223.07      4.34 o
   6   7   4       33.02       40.25      2.52 o
   7   7   4        5.73        6.25      1.89 o
   8   7   4        6.21        2.87      1.77 o
   9   7   4        1.54        0.73      1.99 o
  10   7   4       12.68       10.13      2.33 o
  11   7   4       68.87       79.17      4.27 o
  12   7   4        1.95        3.43      4.05 o
   0   8   4     1225.44     1212.04     17.13 o
   1   8   4       29.57       18.77      2.09 o
   2   8   4      142.70      157.58      4.15 o
   3   8   4      526.21      489.70      7.13 o
   4   8   4        0.00        0.16      1.47 o
   5   8   4        8.16        8.74      2.07 o
   6   8   4       49.22       46.81      3.03 o
   7   8   4       13.16       12.64      2.28 o
   8   8   4       17.20       15.72      2.44 o
   9   8   4       12.27       10.49      2.57 o
  10   8   4       10.08       11.35      2.87 o
   1   9   4      122.85      114.09      5.42 o
   2   9   4       81.97       92.43      3.83 o
   3   9   4        0.76        0.42      2.14 o
   4   9   4       13.37        9.52      2.31 o
   5   9   4        5.13        1.14      1.94 o
   6   9   4       46.42       52.11      3.35 o
   7   9   4      103.47      107.44      4.53 o
   8   9   4        0.07        0.59      2.30 o
   9   9   4        3.02        1.80      2.59 o
   0  10   4      145.82      136.59     15.23 o
   1  10   4       50.29       40.74      4.45 o
   2  10   4      114.17      129.94      8.12 o
   3  10   4      275.77      255.27      7.03 o
   4  10   4       82.67       95.08      4.94 o
   5  10   4       33.78       34.12      3.36 o
   6  10   4       22.54       17.29      3.14 o
   7  10   4        1.17        2.58      2.81 o
   1  11   4        1.81        1.93      3.82 o
   2  11   4        0.01        2.02      3.81 o
   3  11   4        6.03        7.16      3.54 o
   4  11   4        0.47        3.48      2.97 o
   1   1   5       19.63       12.22      0.62 o
   2   1   5       32.94       34.38      1.17 o
   3   1   5      258.47      269.40      2.91 o
   4   1   5      518.52      514.52      5.09 o
   5   1   5       49.52       49.16      1.42 o
   6   1   5      905.94      891.03      7.28 o
   7   1   5      552.92      522.73      4.93 o
   8   1   5      295.42      301.17      3.98 o
   9   1   5      240.22      240.06      4.25 o
  10   1   5       27.14       15.81      1.80 o
  11   1   5       18.88       19.02      3.04 o
  12   1   5        7.38        2.43      2.52 o
  13   1   5        5.92        6.02      2.08 o
  14   1   5        0.00        0.00      2.22 o
  15   1   5        0.28        0.00      2.60 o
   0   2   5      214.29      189.21      3.53 o
   1   2   5     1149.53     1066.85      8.38 o
   2   2   5     1391.67     1358.31     11.67 o
   3   2   5      118.83      132.56      2.28 o
   4   2   5     1749.40     1750.77     14.13 o
   5   2   5      230.31      231.40      2.96 o
   6   2   5       20.08       17.58      1.07 o
   7   2   5      111.37      112.76      2.42 o
   8   2   5       11.42        9.87      1.27 o
   9   2   5      422.08      422.33      5.51 o
  10   2   5       81.28       93.16      3.00 o
  11   2   5      168.34      161.25      4.02 o
  12   2   5       96.02      100.97      5.59 o
  13   2   5       17.10       17.03      2.53 o
  14   2   5        4.39        2.00      2.17 o
   1   3   5       14.22       14.52      0.75 o
   2   3   5     1880.89     1949.76     16.37 o
   3   3   5      149.51      158.07      2.52 o
   4   3   5       16.98       18.99      1.22 o
   5   3   5      168.92      143.63      2.29 o
   6   3   5      124.50      131.94      3.01 o
   7   3   5       75.63       87.59      2.43 o
   8   3   5       51.55       56.35      2.26 o
   9   3   5      264.27      280.25      4.53 o
  10   3   5       35.07       36.87      2.13 o
  11   3   5       41.69       43.08      2.63 o
  12   3   5       12.31       14.69      2.08 o
  13   3   5        4.14        2.71      1.92 o
  14   3   5        3.89        6.11      2.41 o
   0   4   5     7193.05     7627.27     74.02 o
   1   4   5        0.35        2.32      0.62 o
   2   4   5      557.65      677.80      6.60 o
   3   4   5      186.16      178.52      3.12 o
   4   4   5     1013.51     1032.20      9.42 o
   5   4   5     1295.34     1322.41     12.21 o
   6   4   5        8.62        6.78      1.15 o
   7   4   5      312.03      307.24      4.62 o
   8   4   5       61.00       58.68      2.35 o
   9   4   5        4.27        6.30      1.46 o
  10   4   5       16.49       15.52      1.88 o
  11   4   5        0.00        0.00      1.47 o
  12   4   5       19.73       19.80      2.41 o
  13   4   5       63.82       61.45      3.31 o
  14   4   5        0.63        3.95      2.73 o
   1   5   5      173.46      174.11      2.79 o
   2   5   5      203.71      251.83      3.14 o
   3   5   5       84.51       85.86      2.39 o
   4   5   5      753.53      698.56      7.43 o
   5   5   5        0.42        0.00      0.96 o
   6   5   5        0.21        0.19      1.08 o
   7   5   5       16.29       13.89      1.58 o
   8   5   5        0.82        0.58      1.30 o
   9   5   5      109.29      100.32      3.54 o
  10   5   5       30.40       32.46      2.36 o
  11   5   5       54.29       56.37      3.03 o
  12   5   5       30.68       38.49      3.01 o
  13   5   5       38.84       39.02      3.59 o
   0   6   5        3.25        1.09      1.12 o
   1   6   5        7.03       10.72      1.15 o
   2   6   5      875.78      903.16      9.53 o
   3   6   5      262.56      254.33      4.47 o
   4   6   5       54.47       66.25      2.40 o
   5   6   5      605.58      595.16      7.14 o
   6   6   5       27.76       31.09      1.98 o
   7   6   5        0.05        0.00      1.33 o
   8   6   5       10.94       11.65      1.78 o
   9   6   5       11.55       14.00      2.27 o
  10   6   5        7.71        5.44      1.94 o
  11   6   5       27.93       23.65      2.89 o
  12   6   5       22.68       20.16      2.75 o
   1   7   5      104.28       99.96      3.06 o
   2   7   5       21.67       17.94      1.79 o
   3   7   5        8.86        4.45      1.46 o
   4   7   5        3.14        2.96      1.35 o
   5   7   5      679.31      666.31      8.04 o
   6   7   5      234.20      226.10      4.83 o
   7   7   5        0.79        0.00      1.50 o
   8   7   5      107.21      105.88      4.25 o
   9   7   5       29.27       30.83      2.80 o
  10   7   5        4.60        4.13      2.12 o
  11   7   5       10.81        5.50      2.43 o
   0   8   5      877.54      859.49     17.40 o
   1   8   5      488.11      436.93      8.87 o
   2   8   5      621.76      596.80      8.60 o
   3   8   5        9.90       13.71      1.83 o
   4   8   5      242.37      269.85      6.88 o
   5   8   5      459.92      442.41      7.04 o
   6   8   5       40.25       46.08      3.02 o
   7   8   5        2.60        2.72      1.95 o
   8   8   5       33.93       27.57      2.77 o
   9   8   5        3.54        0.00      2.50 o
  10   8   5       46.99       50.63      3.81 o
   1   9   5       14.52       12.43      2.64 o
   2   9   5       85.27       90.10      4.15 o
   3   9   5       86.59       86.04      4.90 o
   4   9   5       36.72       30.13      3.04 o
   5   9   5       68.37       67.66      3.88 o
   6   9   5       10.49       10.39      2.34 o
   7   9   5       35.60       31.52      3.04 o
   8   9   5        9.40       11.63      2.66 o
   9   9   5        0.00        0.00      4.63 o
   0  10   5       94.13      108.51      7.21 o
   1  10   5      241.05      257.75      7.10 o
   2  10   5       39.38       44.38      4.70 o
   3  10   5      105.43      112.47      5.27 o
   4  10   5        0.19        2.21      2.40 o
   5  10   5       32.56       21.73      3.07 o
   6  10   5        0.41        1.87      2.63 o
   7  10   5       10.26       14.42      3.49 o
   1  11   5        0.42        0.00      3.64 o
   2  11   5       21.84       22.04      4.18 o
   3  11   5        0.12        0.00      3.32 o
   4  11   5        2.26        0.83      3.77 o
   0   0   6     2825.45     2805.54     39.87 o
   1   0   6      562.88      501.88      6.52 o
   2   0   6     2143.05     2059.86     23.42 o
   3   0   6      101.96      106.25      2.56 o
   4   0   6     2696.71     2917.03     27.38 o
   5   0   6     2880.58     2953.53     27.95 o
   6   0   6      538.08      530.05      7.76 o
   7   0   6      615.46      600.04      8.04 o
   8   0   6      123.00      134.51      3.62 o
   9   0   6     1834.99     1708.75     40.29 o
  10   0   6      625.17      614.32     21.33 o
  11   0   6      347.11      387.28     10.26 o
  12   0   6      141.58      127.40      6.38 o
  13   0   6        7.97        8.85      3.27 o
  14   0   6        1.14        2.62      3.96 o
   1   1   6       29.48       25.09      0.91 o
   2   1   6      382.49      290.26      3.16 o
   3   1   6      306.19      296.67      3.25 o
   4   1   6      114.08       95.14      1.63 o
   5   1   6     1099.15     1259.82      9.44 o
   6   1   6      485.29      482.36      4.72 o
   7   1   6        7.04       13.94      1.07 o
   8   1   6      175.56      146.28      2.89 o
   9   1   6      122.60      124.46      3.15 o
  10   1   6      735.10      694.21      8.62 o
  11   1   6      792.41      751.80     11.01 o
  12   1   6        1.21        1.84      1.71 o
  13   1   6       10.43       10.52      2.53 o
  14   1   6        0.23        0.00      2.16 o
   0   2   6      177.05      171.16      3.83 o
   1   2   6     2278.36     2292.76     16.74 o
   2   2   6        4.03       11.60      0.78 o
   3   2   6        0.26        0.47      0.51 o
   4   2   6      478.59      466.45      4.69 o
   5   2   6       13.10       11.48      1.25 o
   6   2   6        7.45       11.76      1.05 o
   7   2   6      323.61      303.80      4.30 o
   8   2   6      268.51      241.69      4.14 o
   9   2   6       59.23       57.75      2.25 o
  10   2   6      219.65      214.38      4.04 o
  11   2   6        3.97        3.22      1.48 o
  12   2   6       31.11       39.20      2.98 o
  13   2   6        2.25        3.29      2.00 o
  14   2   6       10.64        9.24      2.56 o
   1   3   6      839.19      976.97      7.87 o
   2   3   6      350.32      331.61      3.99 o
   3   3   6      907.23      862.43      7.87 o
   4   3   6       16.60       36.05      1.61 o
   5   3   6      119.13       89.42      2.32 o
   6   3   6        9.82        5.75      1.08 o
   7   3   6       14.37       19.07      1.51 o
   8   3   6       78.99       81.23      2.68 o
   9   3   6      175.66      167.63      3.55 o
  10   3   6       54.75       55.21      2.43 o
  11   3   6       88.67       89.56      3.25 o
  12   3   6       40.23       43.60      2.73 o
  13   3   6        3.70        3.03      2.11 o
  14   3   6        3.00        1.50      2.38 o
   0   4   6      162.83      181.81      3.62 o
   1   4   6     3985.15     3935.68     26.15 o
   2   4   6     1456.48     1583.86     13.04 o
   3   4   6      122.27      104.85      2.36 o
   4   4   6      172.57      195.40      3.55 o
   5   4   6       32.39       33.56      1.73 o
   6   4   6        0.03        0.00      0.93 o
   7   4   6      303.14      278.74      5.01 o
   8   4   6       45.75       42.42      2.14 o
   9   4   6        0.23        0.00      1.26 o
  10   4   6       57.67       56.39      2.72 o
  11   4   6       52.83       58.89      2.95 o
  12   4   6        0.16        0.00      1.66 o
  13   4   6        2.34        0.00      1.97 o
   1   5   6      196.10      225.14      3.29 o
   2   5   6       12.30       25.91      1.59 o
   3   5   6        6.65        5.19      1.15 o
   4   5   6        5.03        3.20      1.05 o
   5   5   6      233.33      267.84      4.60 o
   6   5   6       62.69       64.05      2.40 o
   7   5   6       81.77       84.05      2.80 o
   8   5   6       13.24       16.27      1.75 o
   9   5   6       93.19       93.86      3.57 o
  10   5   6        0.01        0.45      1.54 o
  11   5   6      115.85      121.30      4.03 o
  12   5   6       55.64       58.50      3.26 o
  13   5   6        0.11        0.00      2.13 o
   0   6   6     1487.48     1468.35     22.20 o
   1   6   6       10.03        9.87      1.25 o
   2   6   6      383.73      382.90      5.60 o
   3   6   6        3.29        5.06      1.22 o
   4   6   6        0.11        0.58      1.15 o
   5   6   6        0.05        0.52      1.19 o
   6   6   6       10.15        9.13      1.59 o
   7   6   6        7.41        6.51      1.55 o
   8   6   6        6.90        6.62      1.74 o
   9   6   6        3.89        4.36      1.77 o
  10   6   6      117.45      124.77      4.66 o
  11   6   6        8.87        7.22      2.16 o
  12   6   6        8.02        7.40      2.40 o
   1   7   6        2.16        0.00      1.44 o
   2   7   6       30.45       39.62      2.30 o
   3   7   6        0.25        0.67      1.29 o
   4   7   6        0.94        0.23      1.31 o
   5   7   6        0.88        0.00      1.35 o
   6   7   6      143.49      143.24      4.14 o
   7   7   6      279.54      295.24      7.75 o
   8   7   6        0.83        3.81      1.79 o
   9   7   6       68.13       72.28      4.06 o
  10   7   6        5.07        6.11      2.32 o
  11   7   6        1.10        3.58      2.32 o
   0   8   6      472.08      440.05     12.51 o
   1   8   6       31.08       28.60      2.94 o
   2   8   6      112.27      108.35      3.88 o
   3   8   6       19.63       22.22      2.41 o
   4   8   6      156.06      166.23      4.09 o
   5   8   6       93.32       79.42      3.33 o
   6   8   6        2.70        1.48      1.76 o
   7   8   6       68.55       73.09      4.89 o
   8   8   6        6.19        5.54      2.34 o
   9   8   6       67.60       81.55      4.08 o
  10   8   6       13.18       14.17      3.55 o
   1   9   6       11.05        7.71      2.47 o
   2   9   6        2.81        1.19      2.32 o
   3   9   6       91.46       87.97      4.21 o
   4   9   6        0.12        0.00      1.96 o
   5   9   6      308.21      302.63      6.94 o
   6   9   6       68.52       82.03      4.26 o
   7   9   6        1.99        1.67      2.18 o
   8   9   6       13.31        9.31      2.71 o
   9   9   6        0.03        0.00      3.05 o
   0  10   6      153.71      174.60      8.75 o
   1  10   6      176.73      160.37      6.03 o
   2  10   6       28.06       19.35      3.60 o
   3  10   6       15.64       20.49      3.87 o
   4  10   6       10.83        8.44      3.00 o
   5  10   6       13.82        9.16      2.71 o
   6  10   6       24.26       24.84      3.67 o
   1  11   6        2.30        4.86      3.49 o
   2  11   6        0.93        1.87      3.50 o
   3  11   6        6.43        6.05      4.08 o
   1   1   7       17.30       17.65      0.94 o
   2   1   7      384.07      403.37      4.15 o
   3   1   7      534.94      555.62      5.09 o
   4   1   7     2662.68     2622.35     17.75 o
   5   1   7      301.32      268.29      3.34 o
   6   1   7      501.66      530.05      5.11 o
   7   1   7       15.16       17.28      1.16 o
   8   1   7       49.94       49.13      1.94 o
   9   1   7        1.24        0.85      1.12 o
  10   1   7       49.57       44.60      2.61 o
  11   1   7       41.92       40.29      2.68 o
  12   1   7        0.73        0.96      1.91 o
  13   1   7        7.31        9.23      2.51 o
  14   1   7       45.49       40.19      3.76 o
   0   2   7     7078.81     7053.75     75.00 o
   1   2   7      508.53      481.17      4.69 o
   2   2   7       68.44       54.84      1.45 o
   3   2   7      688.80      667.56      6.25 o
   4   2   7      103.15      117.08      2.24 o
   5   2   7      207.58      239.31      3.73 o
   6   2   7       46.23       56.91      1.98 o
   7   2   7       44.32       47.46      2.08 o
   8   2   7       23.53       27.38      1.81 o
   9   2   7        0.30        1.00      1.13 o
  10   2   7        9.63        6.59      1.56 o
  11   2   7        0.62        0.31      1.58 o
  12   2   7       57.93       62.16      3.60 o
  13   2   7        1.96        0.00      1.94 o
  14   2   7        4.09        0.69      2.41 o
   1   3   7      102.51      127.17      1.99 o
   2   3   7      184.88      177.17      2.86 o
   3   3   7      215.60      242.04      3.30 o
   4   3   7     1202.03     1105.56      9.94 o
   5   3   7      263.85      274.29      4.07 o
   6   3   7      328.69      349.15      4.81 o
   7   3   7      648.93      663.43      7.34 o
   8   3   7        0.83        0.00      1.05 o
   9   3   7      184.15      198.80      4.28 o
  10   3   7       61.32       57.91      3.01 o
  11   3   7       18.46       25.25      2.22 o
  12   3   7        3.33        2.50      2.34 o
  13   3   7        0.07        1.02      2.15 o
  14   3   7       89.03       99.14      6.15 o
   0   4   7     1873.51     1970.08     20.13 o
   1   4   7      188.10      218.86      2.95 o
   2   4   7       33.98       35.59      1.61 o
   3   4   7      953.30      983.05      9.21 o
   4   4   7      855.33      915.22      8.92 o
   5   4   7       63.69       66.00      2.27 o
   6   4   7      111.23       97.46      2.76 o
   7   4   7        0.18        2.00      1.19 o
   8   4   7        1.81        0.45      1.25 o
   9   4   7      102.77      108.05      3.37 o
  10   4   7        1.64        0.00      1.45 o
  11   4   7       68.75       63.15      3.08 o
  12   4   7       97.17       97.97      3.76 o
  13   4   7       45.24       54.20      4.97 o
   1   5   7      283.85      286.87      3.90 o
   2   5   7       13.91        8.95      1.20 o
   3   5   7       87.89       75.96      2.56 o
   4   5   7       17.60        9.54      1.32 o
   5   5   7      182.97      206.13      3.87 o
   6   5   7       25.33       21.14      1.76 o
   7   5   7      301.62      303.90      5.03 o
   8   5   7      421.79      446.03      6.38 o
   9   5   7      143.51      152.83      4.15 o
  10   5   7       41.27       36.21      2.73 o
  11   5   7       18.82       18.78      2.30 o
  12   5   7        0.06        0.00      1.84 o
  13   5   7        0.27        0.94      2.64 o
   0   6   7      403.01      430.53      7.97 o
   1   6   7       72.83       76.78      2.75 o
   2   6   7      579.38      562.99      7.04 o
   3   6   7       83.42       81.66      2.65 o
   4   6   7       94.37       82.77      2.75 o
   5   6   7       15.64       10.09      1.70 o
   6   6   7       16.46       15.72      1.77 o
   7   6   7       17.02       17.16      1.90 o
   8   6   7      166.57      159.06      4.32 o
   9   6   7        2.19        4.04      1.84 o
  10   6   7      130.62      134.57      4.79 o
  11   6   7        0.09        0.00      1.93 o
  12   6   7        3.94        3.75      2.19 o
   1   7   7       35.08       45.37      2.83 o
   2   7   7      415.56      381.83      6.03 o
   3   7   7       77.00       82.11      2.84 o
   4   7   7      370.48      383.40      5.82 o
   5   7   7      246.02      250.03      4.77 o
   6   7   7       43.54       39.06      2.63 o
   7   7   7      172.79      166.84      4.51 o
   8   7   7      222.55      229.74      5.26 o
   9   7   7        8.02        7.28      2.52 o
  10   7   7       20.22       17.35      2.93 o
  11   7   7        9.85       10.01      2.60 o
   0   8   7      447.21      492.51     12.89 o
   1   8   7      148.69      125.67      4.85 o
   2   8   7      640.44      614.22      8.98 o
   3   8   7       17.27       16.54      2.11 o
   4   8   7       12.44       12.47      2.04 o
   5   8   7       12.94       15.32      2.03 o
   6   8   7       13.65       12.96      2.21 o
   7   8   7        1.19        1.26      1.96 o
   8   8   7      125.71      114.57      4.51 o
   9   8   7        5.73        6.71      2.38 o
  10   8   7      131.81      119.03      5.68 o
   1   9   7       19.87       16.98      2.98 o
   2   9   7      260.38      235.75      6.69 o
   3   9   7        3.17        8.32      2.48 o
   4   9   7      180.50      192.60      5.38 o
   5   9   7       19.24       12.56      2.45 o
   6   9   7       76.14       73.24      4.17 o
   7   9   7      140.64      156.62      6.12 o
   8   9   7        6.04        2.97      2.38 o
   0  10   7       50.92       54.79      6.04 o
   1  10   7       12.07       19.94      3.28 o
   2  10   7       11.97       12.80      3.29 o
   3  10   7       21.14       22.27      4.11 o
   4  10   7       17.87       25.68      3.94 o
   5  10   7       58.85       57.15      4.98 o
   6  10   7        2.32        4.45      2.95 o
   1  11   7       11.80       14.58      4.91 o
   2  11   7       80.64       74.97      6.65 o
   0   0   8     5257.90     5430.53     75.56 o
   1   0   8     2867.42     3054.35     31.25 o
   2   0   8       13.86       12.82      1.55 o
   3   0   8     3194.43     3223.25     30.35 o
   4   0   8      416.50      527.63      7.65 o
   5   0   8      261.69      264.87      4.61 o
   6   0   8       13.09        9.37      1.29 o
   7   0   8       25.02       27.06      2.17 o
   8   0   8       44.50       39.44      2.57 o
   9   0   8       25.55       20.85      2.57 o
  10   0   8       16.51        8.45      2.62 o
  11   0   8       29.67       31.66      3.92 o
  12   0   8        5.14        9.67      3.28 o
  13   0   8      371.36      337.70     10.69 o
  14   0   8      150.81      146.00     13.74 o
   1   1   8     1690.87     1798.48     14.40 o
   2   1   8     1299.86     1311.40     10.55 o
   3   1   8      422.52      473.42      4.71 o
   4   1   8      194.77      280.54      3.25 o
   5   1   8        6.98       12.65      1.38 o
   6   1   8        1.07        3.20      0.99 o
   7   1   8       58.57       58.36      2.35 o
   8   1   8        0.02        0.00      0.99 o
   9   1   8      103.46       92.55      3.08 o
  10   1   8        4.00        0.09      1.64 o
  11   1   8        0.02        0.00      1.65 o
  12   1   8       59.23       41.55      3.19 o
  13   1   8        2.48        1.37      2.13 o
  14   1   8       81.33       86.20      5.33 o
   0   2   8        0.43        0.32      0.81 o
   1   2   8      238.89      285.02      3.32 o
   2   2   8      327.64      337.87      3.70 o
   3   2   8       27.04       20.53      1.32 o
   4   2   8      296.52      304.14      3.55 o
   5   2   8        6.39       14.22      1.22 o
   6   2   8        1.78        2.66      0.97 o
   7   2   8      340.81      333.52      4.70 o
   8   2   8       27.20       27.34      1.86 o
   9   2   8        3.86        0.00      1.22 o
  10   2   8        2.00        0.00      1.32 o
  11   2   8        9.54        5.20      1.81 o
  12   2   8       15.09       17.55      2.45 o
  13   2   8       19.29       16.55      2.97 o
  14   2   8      133.70      122.90      6.76 o
   1   3   8      318.35      319.28      3.54 o
   2   3   8      223.33      268.33      3.39 o
   3   3   8      147.59      185.70      3.48 o
   4   3   8     2128.13     2040.05     16.30 o
   5   3   8       84.51      100.20      2.59 o
   6   3   8       60.75       71.52      2.37 o
   7   3   8        5.56        3.28      1.15 o
   8   3   8      230.38      215.51      4.02 o
   9   3   8        9.20        7.91      1.51 o
  10   3   8        6.54        5.41      1.54 o
  11   3   8       70.94       74.47      3.11 o
  12   3   8       63.04       59.07      4.82 o
  13   3   8        0.77        0.00      2.18 o
   0   4   8      184.75      200.06      3.99 o
   1   4   8      242.31      243.67      3.12 o
   2   4   8      752.79      801.10      7.54 o
   3   4   8      268.53      279.53      4.17 o
   4   4   8        0.02        1.01      1.00 o
   5   4   8       22.86       25.98      1.70 o
   6   4   8      474.10      488.85      6.25 o
   7   4   8      115.64      127.79      3.27 o
   8   4   8        2.34        0.00      1.23 o
   9   4   8      133.43      126.60      4.80 o
  10   4   8       24.96       21.58      2.11 o
  11   4   8        9.41        8.03      1.90 o
  12   4   8       32.33       32.78      2.84 o
  13   4   8        0.90        5.24      2.47 o
   1   5   8      126.58      141.62      3.13 o
   2   5   8       17.79       14.65      1.36 o
   3   5   8      120.96      123.84      2.99 o
   4   5   8      125.92      107.52      2.90 o
   5   5   8        3.21        2.65      1.25 o
   6   5   8        7.42        5.60      1.47 o
   7   5   8      492.60      516.50      6.90 o
   8   5   8      198.14      194.81      4.73 o
   9   5   8       37.55       38.59      2.45 o
  10   5   8        0.44        0.78      1.66 o
  11   5   8        1.60        0.00      1.77 o
  12   5   8        2.45        0.00      1.90 o
   0   6   8      163.41      168.43      5.86 o
   1   6   8       44.42       48.73      2.67 o
   2   6   8      264.04      267.11      4.73 o
   3   6   8      117.63      130.49      3.49 o
   4   6   8      384.47      381.18      5.65 o
   5   6   8        1.00        1.72      1.36 o
   6   6   8      386.39      394.75      6.02 o
   7   6   8        2.06        1.40      1.54 o
   8   6   8       35.56       35.52      2.70 o
   9   6   8        0.05        1.59      1.78 o
  10   6   8       55.31       58.90      3.46 o
  11   6   8        0.89        1.59      1.93 o
  12   6   8       18.35       11.51      2.89 o
   1   7   8        2.11        2.92      1.75 o
   2   7   8        4.10        4.40      1.86 o
   3   7   8        1.74        1.61      1.49 o
   4   7   8        0.24        0.83      1.52 o
   5   7   8       57.74       55.01      2.70 o
   6   7   8        0.71        1.43      1.58 o
   7   7   8       10.39       12.09      2.12 o
   8   7   8        0.99        0.00      1.78 o
   9   7   8        2.17        2.29      1.98 o
  10   7   8        7.09        6.94      2.43 o
  11   7   8       11.87       15.27      3.34 o
   0   8   8        0.15        0.00      2.54 o
   1   8   8        4.97        2.64      2.41 o
   2   8   8       18.54       14.10      2.75 o
   3   8   8        1.25        0.00      1.72 o
   4   8   8      203.06      208.52      5.87 o
   5   8   8       57.25       53.64      3.33 o
   6   8   8       43.49       48.61      3.30 o
   7   8   8       13.23       18.80      2.49 o
   8   8   8       66.32       65.58      3.79 o
   9   8   8      113.13      110.22      4.63 o
   1   9   8       50.96       55.76      4.01 o
   2   9   8        0.02        1.56      2.66 o
   3   9   8      127.85      137.19      5.19 o
   4   9   8       53.10       44.84      3.53 o
   5   9   8        4.00        7.11      2.56 o
   6   9   8        9.77       10.79      2.94 o
   7   9   8       61.30       64.36      4.22 o
   8   9   8        2.63        0.00      3.11 o
   0  10   8       13.67       12.54      7.22 o
   1  10   8       39.39       43.20      4.01 o
   2  10   8       10.40        6.75      3.16 o
   3  10   8       13.22        9.56      3.31 o
   4  10   8       24.08       26.65      4.46 o
   5  10   8        0.96        1.18      3.48 o
   1   1   9       67.99       66.61      2.30 o
   2   1   9      672.15      777.61      6.88 o
   3   1   9      291.53      308.77      3.67 o
   4   1   9      107.92       94.55      2.08 o
   5   1   9       88.45       76.31      1.95 o
   6   1   9       45.75       59.27      1.98 o
   7   1   9       74.40       74.04      2.44 o
   8   1   9      158.61      151.45      3.66 o
   9   1   9        2.87        0.47      1.55 o
  10   1   9        4.26        1.05      1.64 o
  11   1   9        4.30        1.73      1.87 o
  12   1   9        2.50        2.85      2.02 o
  13   1   9        1.62        2.58      2.19 o
  14   1   9        1.66        7.05      4.46 o
   0   2   9        7.89       12.75      1.76 o
   1   2   9     4601.16     4591.39     30.04 o
   2   2   9       12.50       15.76      1.07 o
   3   2   9      420.25      427.77      4.50 o
   4   2   9      143.41      147.91      2.48 o
   5   2   9      108.33       98.44      2.52 o
   6   2   9      130.70      140.23      3.66 o
   7   2   9        0.13        0.00      0.95 o
   8   2   9        2.93        2.81      1.21 o
   9   2   9       46.13       45.92      3.18 o
  10   2   9        0.02        0.00      1.40 o
  11   2   9       62.48       59.85      3.24 o
  12   2   9       46.58       49.43      3.62 o
  13   2   9        7.10        4.14      2.41 o
   1   3   9      204.89      230.15      3.11 o
   2   3   9      109.02      133.74      2.44 o
   3   3   9     1664.63     1635.57     12.97 o
   4   3   9       25.64       29.89      1.67 o
   5   3   9      438.88      436.88      6.49 o
   6   3   9       26.73       29.61      1.82 o
   7   3   9      177.40      167.18      3.56 o
   8   3   9       95.95       88.82      2.87 o
   9   3   9       49.82       50.02      2.56 o
  10   3   9       64.41       72.05      3.25 o
  11   3   9      249.74      273.23      8.29 o
  12   3   9        6.24        2.59      2.13 o
  13   3   9       21.27       21.08      3.06 o
   0   4   9       15.21       14.61      1.84 o
   1   4   9      622.76      602.87      6.14 o
   2   4   9      379.23      404.94      4.86 o
   3   4   9        2.38        3.78      1.05 o
   4   4   9        0.00        4.11      1.30 o
   5   4   9       46.70       48.85      2.17 o
   6   4   9       99.69      101.29      3.54 o
   7   4   9      287.49      310.15      5.06 o
   8   4   9      158.95      160.37      3.80 o
   9   4   9      234.10      234.55      4.66 o
  10   4   9        1.92        1.44      1.56 o
  11   4   9        0.59        2.76      1.82 o
  12   4   9       21.16       16.58      3.01 o
  13   4   9       32.23       36.20      4.16 o
   1   5   9      372.65      372.58      5.63 o
   2   5   9       13.95       10.37      1.33 o
   3   5   9      341.17      314.67      4.81 o
   4   5   9      104.53      114.99      3.08 o
   5   5   9      963.34      979.20     10.12 o
   6   5   9        0.40        0.15      1.31 o
   7   5   9       69.79       62.28      2.73 o
   8   5   9       20.99       20.74      2.06 o
   9   5   9        6.80        4.81      1.68 o
  10   5   9       56.95       60.80      3.35 o
  11   5   9      146.77      150.75      4.54 o
  12   5   9        6.65        5.57      2.42 o
   0   6   9       49.48       47.86      3.66 o
   1   6   9      464.85      435.13      8.65 o
   2   6   9        9.12        6.79      1.58 o
   3   6   9        3.60        4.75      1.39 o
   4   6   9       38.94       37.31      2.22 o
   5   6   9      149.46      136.81      3.63 o
   6   6   9      160.31      152.15      3.88 o
   7   6   9       43.94       44.41      2.57 o
   8   6   9       23.14       28.01      2.35 o
   9   6   9        4.38        2.16      1.77 o
  10   6   9       12.45       10.86      2.24 o
  11   6   9       50.59       50.75      3.44 o
   1   7   9      260.36      239.22      7.03 o
   2   7   9       20.71       13.52      2.24 o
   3   7   9      319.78      356.59      6.10 o
   4   7   9       39.89       36.13      2.53 o
   5   7   9      657.52      635.97      9.12 o
   6   7   9       91.02       82.16      3.27 o
   7   7   9      175.80      180.46      4.53 o
   8   7   9       99.13       88.42      3.76 o
   9   7   9       66.31       65.52      3.57 o
  10   7   9        0.28        0.00      2.08 o
   0   8   9       18.20       16.80      5.68 o
   1   8   9      206.20      206.15      7.23 o
   2   8   9      182.86      166.96      5.69 o
   3   8   9       73.74       76.53      3.98 o
   4   8   9       42.60       46.94      2.93 o
   5   8   9       17.87       15.07      2.33 o
   6   8   9       48.27       45.42      3.25 o
   7   8   9       33.20       47.83      3.50 o
   8   8   9        4.05        4.32      2.21 o
   9   8   9       39.98       42.28      3.71 o
   1   9   9       42.90       39.53      3.70 o
   2   9   9        9.53        6.11      2.64 o
   3   9   9      119.47      135.65      6.03 o
   4   9   9        2.88        6.37      2.53 o
   5   9   9       87.43       91.65      4.67 o
   6   9   9       78.08       80.87      4.21 o
   7   9   9       17.96       27.41      3.93 o
   0  10   9       30.34       24.09      5.03 o
   1  10   9        3.07        0.00      2.68 o
   2  10   9       11.73       13.77      3.19 o
   3  10   9        1.30        2.09      2.74 o
   4  10   9       44.75       41.54      4.91 o
   5  10   9       48.39       51.45      6.90 o
   0   0  10     3517.08     3849.24     55.70 o
   1   0  10     1262.51     1429.89     16.62 o
   2   0  10      215.08      219.41      4.26 o
   3   0  10      866.39      886.66     11.58 o
   4   0  10      357.40      356.26      5.80 o
   5   0  10      103.95      125.59      4.23 o
   6   0  10       21.00       13.98      2.09 o
   7   0  10        0.25        0.12      1.31 o
   8   0  10       17.64       15.60      2.82 o
   9   0  10      131.10      160.43      6.55 o
  10   0  10       71.52       81.19      6.11 o
  11   0  10        0.29        0.00      2.54 o
  12   0  10       76.08       64.93      5.54 o
  13   0  10       32.89       32.64      4.75 o
   1   1  10       26.62       44.07      1.51 o
   2   1  10      988.61     1048.68      8.50 o
   3   1  10       91.81       89.58      2.04 o
   4   1  10       72.66       88.53      2.24 o
   5   1  10      166.82      187.81      3.07 o
   6   1  10        0.31        0.00      0.93 o
   7   1  10       20.43       21.37      1.68 o
   8   1  10        4.81        1.44      1.28 o
   9   1  10        2.76        2.83      1.67 o
  10   1  10       27.28       23.72      2.49 o
  11   1  10       70.89       79.45      3.95 o
  12   1  10        0.43        2.45      2.18 o
  13   1  10        5.56       11.53      2.74 o
   0   2  10      872.90      953.37     11.27 o
   1   2  10      957.34     1048.98      8.59 o
   2   2  10        1.64        1.19      0.72 o
   3   2  10       76.61       90.37      2.07 o
   4   2  10        1.06        1.21      0.87 o
   5   2  10        4.37        2.89      1.06 o
   6   2  10       94.16      105.26      2.78 o
   7   2  10       53.16       59.64      2.30 o
   8   2  10        7.47        6.71      1.48 o
   9   2  10       37.66       32.97      2.37 o
  10   2  10      132.75      134.22      4.30 o
  11   2  10        2.22        2.59      2.03 o
  12   2  10       19.86       13.36      2.58 o
  13   2  10        4.15        4.95      2.61 o
   1   3  10      440.99      433.22      4.63 o
   2   3  10      220.64      247.02      3.59 o
   3   3  10       15.28       21.27      1.49 o
   4   3  10      800.02      841.61      8.55 o
   5   3  10      368.34      330.22      4.86 o
   6   3  10      113.54      123.31      3.12 o
   7   3  10       11.86       14.73      1.95 o
   8   3  10      273.53      283.18      4.87 o
   9   3  10       95.94       92.77      3.15 o
  10   3  10        4.33        2.04      1.65 o
  11   3  10       85.75       94.32      3.99 o
  12   3  10       13.97       10.81      2.76 o
  13   3  10        0.09        0.00      2.78 o
   0   4  10       49.06       60.92      2.53 o
   1   4  10       67.08       58.98      2.07 o
   2   4  10       98.81       94.13      2.58 o
   3   4  10       74.98      102.26      2.75 o
   4   4  10      142.95      140.81      3.25 o
   5   4  10      282.24      236.13      4.49 o
   6   4  10       42.76       48.26      2.33 o
   7   4  10       68.10       72.58      2.80 o
   8   4  10        2.85        2.40      1.43 o
   9   4  10        4.96        4.48      1.65 o
  10   4  10       86.29       94.02      3.58 o
  11   4  10       63.74       60.31      3.63 o
  12   4  10        4.49        4.80      2.47 o
   1   5  10       11.66        5.95      1.40 o
   2   5  10        1.17        0.68      1.10 o
   3   5  10      626.69      647.60      7.53 o
   4   5  10      223.88      203.23      4.05 o
   5   5  10       45.46       51.61      2.45 o
   6   5  10       27.29       30.69      2.13 o
   7   5  10      156.51      146.28      3.84 o
   8   5  10        4.32        4.21      1.66 o
   9   5  10      115.29      114.38      3.70 o
  10   5  10        7.43        9.83      2.14 o
  11   5  10        0.03        0.00      2.09 o
  12   5  10        0.17        0.00      2.40 o
   0   6  10      173.89      211.42     12.68 o
   1   6  10      146.68      159.59      5.01 o
   2   6  10      434.64      410.95      8.76 o
   3   6  10       86.75       85.83      3.16 o
   4   6  10      492.46      531.76      7.07 o
   5   6  10       71.71       79.33      3.03 o
   6   6  10        6.53        4.87      1.64 o
   7   6  10        1.39        0.00      1.55 o
   8   6  10        0.12        0.00      1.48 o
   9   6  10       19.97       16.07      2.33 o
  10   6  10        2.46        3.58      2.13 o
  11   6  10       21.20       23.77      3.05 o
   1   7  10       73.75       75.29      4.03 o
   2   7  10        9.02        2.94      2.27 o
   3   7  10       70.64       74.53      3.87 o
   4   7  10        2.31        2.56      1.73 o
   5   7  10       18.91       18.14      2.26 o
   6   7  10       33.73       38.68      2.63 o
   7   7  10        3.81        1.23      1.78 o
   8   7  10       30.55       33.52      2.85 o
   9   7  10        0.49        1.94      2.13 o
  10   7  10        0.01        2.15      2.24 o
   0   8  10       58.29       63.55      5.82 o
   1   8  10       40.04       42.83      4.01 o
   2   8  10        3.07        5.27      2.39 o
   3   8  10        4.69        6.00      2.35 o
   4   8  10        4.58        6.34      2.36 o
   5   8  10       33.95       28.83      2.91 o
   6   8  10       84.55       86.30      3.84 o
   7   8  10        3.78        0.00      2.05 o
   8   8  10       48.20       54.61      3.76 o
   1   9  10        9.97       12.00      3.33 o
   2   9  10       76.33       83.27      4.78 o
   3   9  10        0.78        0.97      2.42 o
   4   9  10        0.50        3.18      2.39 o
   5   9  10       10.38        9.33      2.92 o
   6   9  10        4.73        5.51      2.81 o
   7   9  10        9.81       10.20      4.04 o
   0  10  10        6.67        8.29      4.37 o
   1  10  10        0.18        0.00      3.07 o
   2  10  10        0.53        0.91      2.68 o
   3  10  10        6.05        5.51      3.19 o
   4  10  10        1.61        4.08      5.17 o
   1   1  11       58.81       66.01      1.81 o
   2   1  11      302.10      300.67      3.93 o
   3   1  11      259.08      255.86      3.45 o
   4   1  11        1.63        7.97      2.02 o
   5   1  11        2.14        1.26      1.02 o
   6   1  11        9.17       11.71      1.39 o
   7   1  11       96.92       99.20      3.44 o
   8   1  11       23.26       23.34      2.19 o
   9   1  11       38.90       40.13      2.66 o
  10   1  11        1.19        0.00      1.67 o
  11   1  11        6.60        5.06      2.27 o
  12   1  11        3.03        5.74      2.40 o
  13   1  11        1.52        0.00      2.99 o
   0   2  11       48.37       54.50      2.40 o
   1   2  11     1072.87     1059.45      9.22 o
   2   2  11        1.73        1.06      0.86 o
   3   2  11     1338.80     1412.62     11.17 o
   4   2  11        2.12        0.23      0.98 o
   5   2  11      158.28      135.66      3.07 o
   6   2  11       98.92      107.07      2.91 o
   7   2  11      173.79      177.00      4.18 o
   8   2  11       88.85       91.00      3.28 o
   9   2  11        7.02        4.82      1.63 o
  10   2  11       68.21       71.70      3.81 o
  11   2  11       21.96       25.82      2.86 o
  12   2  11        7.53        2.47      2.30 o
  13   2  11        0.02        0.00      3.01 o
   1   3  11        4.04        6.61      1.00 o
   2   3  11       84.08       94.51      2.37 o
   3   3  11        0.08        0.00      0.98 o
   4   3  11       14.87       10.68      1.38 o
   5   3  11      162.97      150.63      3.37 o
   6   3  11      169.08      163.72      3.60 o
   7   3  11      818.29      841.90      9.20 o
   8   3  11        1.66        0.65      1.39 o
   9   3  11       92.70       88.18      3.51 o
  10   3  11        8.11        6.64      1.90 o
  11   3  11       12.36        7.19      2.98 o
  12   3  11        9.08        2.41      2.72 o
   0   4  11     1110.47     1020.07     15.84 o
   1   4  11       81.77       92.59      2.60 o
   2   4  11      757.50      761.50      8.11 o
   3   4  11      614.22      628.38      7.28 o
   4   4  11      496.72      484.97      6.31 o
   5   4  11       44.99       45.31      2.27 o
   6   4  11        8.11        3.61      1.42 o
   7   4  11       52.23       47.61      2.49 o
   8   4  11       43.45       40.66      2.47 o
   9   4  11      259.62      258.60      5.08 o
  10   4  11        0.06        0.00      1.73 o
  11   4  11        3.10        3.31      2.44 o
  12   4  11        0.23        0.00      2.14 o
   1   5  11      142.28      144.46      4.28 o
   2   5  11       34.48       31.83      2.27 o
   3   5  11        1.78        0.26      1.27 o
   4   5  11        1.46        0.00      1.32 o
   5   5  11       99.92       96.16      3.12 o
   6   5  11      156.22      169.09      4.03 o
   7   5  11      252.56      258.02      5.01 o
   8   5  11       86.14       96.62      3.45 o
   9   5  11       16.23       19.29      2.18 o
  10   5  11        6.58        6.35      2.11 o
  11   5  11        7.67        7.48      2.28 o
   0   6  11      527.79      567.89     13.56 o
   1   6  11       16.01       10.90      2.05 o
   2   6  11      928.35      853.60     11.61 o
   3   6  11      509.62      490.99      9.12 o
   4   6  11       19.42       18.10      2.11 o
   5   6  11       31.86       35.66      2.33 o
   6   6  11       44.79       50.33      2.72 o
   7   6  11        1.79        0.49      1.61 o
   8   6  11        2.66        3.86      1.80 o
   9   6  11        2.01        0.00      1.87 o
  10   6  11        3.00        4.70      2.14 o
   1   7  11      370.27      342.98      7.65 o
   2   7  11       57.87       56.86      3.51 o
   3   7  11      200.71      190.12      7.16 o
   4   7  11       21.81       17.21      2.60 o
   5   7  11      139.67      155.07      4.51 o
   6   7  11        0.15        0.00      1.68 o
   7   7  11       55.53       61.64      3.34 o
   8   7  11        8.77        7.43      2.23 o
   9   7  11       11.55       13.18      2.47 o
   0   8  11      228.50      230.48     11.71 o
   1   8  11       48.71       55.55      5.26 o
   2   8  11      140.71      122.30      5.91 o
   3   8  11      152.14      123.62      5.36 o
   4   8  11        1.14        1.97      2.24 o
   5   8  11        5.03        0.00      2.34 o
   6   8  11       29.41       33.39      3.25 o
   7   8  11        0.04        2.00      2.25 o
   8   8  11        4.31        2.64      2.81 o
   1   9  11       22.51       16.01      3.76 o
   2   9  11        3.31        2.56      2.67 o
   3   9  11       38.30       30.98      4.37 o
   4   9  11        3.78        7.60      2.85 o
   5   9  11       44.12       48.58      4.20 o
   6   9  11       29.12       24.64      5.36 o
   0  10  11       59.57       53.54      7.14 o
   1  10  11        0.41        0.00      3.00 o
   2  10  11       24.20       30.60      5.40 o
   0   0  12      310.84      292.18      9.23 o
   1   0  12      211.37      219.50      4.60 o
   2   0  12      154.27      157.80      3.92 o
   3   0  12       21.65       10.35      1.48 o
   4   0  12      203.91      186.91      5.69 o
   5   0  12       64.63       82.98      3.88 o
   6   0  12        1.24        0.00      1.63 o
   7   0  12        0.53        0.92      2.11 o
   8   0  12      175.48      176.91      7.65 o
   9   0  12        8.32        1.74      3.10 o
  10   0  12      150.08      170.45     13.61 o
  11   0  12      108.08      116.44      6.77 o
  12   0  12      170.28      164.94      8.18 o
  13   0  12        0.58        0.00      4.65 o
   1   1  12       10.38        7.84      1.14 o
   2   1  12       15.14       19.40      1.30 o
   3   1  12      639.39      623.48      6.24 o
   4   1  12      261.55      277.75      4.01 o
   5   1  12        9.60        6.87      1.23 o
   6   1  12      478.84      515.00      7.10 o
   7   1  12      321.40      325.58      5.63 o
   8   1  12       49.14       48.63      2.84 o
   9   1  12       57.59       47.66      3.19 o
  10   1  12       71.23       76.94      4.36 o
  11   1  12       85.85       99.44      5.22 o
  12   1  12       18.47       27.81      3.20 o
   0   2  12       75.64       70.46      2.82 o
   1   2  12      200.63      206.36      4.01 o
   2   2  12       72.66       61.44      1.94 o
   3   2  12       85.79       85.68      2.36 o
   4   2  12       15.08       11.63      1.41 o
   5   2  12      453.75      473.08      6.10 o
   6   2  12      141.67      149.30      3.64 o
   7   2  12       79.16       73.10      3.02 o
   8   2  12       49.67       58.13      3.34 o
   9   2  12        8.10        5.88      1.84 o
  10   2  12       13.20       11.75      2.17 o
  11   2  12       18.96       20.15      2.81 o
  12   2  12       40.44       39.68      3.57 o
   1   3  12       59.46       56.90      2.30 o
   2   3  12        0.36        0.00      0.93 o
   3   3  12      213.71      218.56      4.12 o
   4   3  12       17.85       13.41      1.54 o
   5   3  12      209.88      212.78      4.12 o
   6   3  12       20.32       22.80      1.96 o
   7   3  12      430.20      442.36      6.32 o
   8   3  12       95.58       81.34      3.36 o
   9   3  12       37.88       31.67      2.55 o
  10   3  12       61.25       63.05      3.57 o
  11   3  12       15.37       21.01      2.88 o
  12   3  12        8.92        5.73      2.31 o
   0   4  12      230.75      239.24      9.98 o
   1   4  12      855.47      872.94     10.27 o
   2   4  12       70.23       60.94      2.55 o
   3   4  12       10.00       12.00      1.53 o
   4   4  12        0.09        0.00      1.19 o
   5   4  12       37.37       32.13      2.15 o
   6   4  12      211.50      218.70      4.44 o
   7   4  12      126.56      124.75      3.63 o
   8   4  12       14.13       14.13      1.93 o
   9   4  12        0.00        0.00      1.52 o
  10   4  12        4.36        2.79      1.83 o
  11   4  12        0.19        0.00      2.07 o
   1   5  12      151.10      136.44      4.34 o
   2   5  12       36.00       36.34      2.78 o
   3   5  12      132.60      149.98      4.20 o
   4   5  12      114.36      112.93      3.79 o
   5   5  12       55.94       51.69      2.60 o
   6   5  12       81.35       80.01      3.08 o
   7   5  12       26.95       26.44      2.60 o
   8   5  12       55.31       51.88      2.83 o
   9   5  12       11.63        9.42      1.99 o
  10   5  12        1.29        0.02      1.73 o
  11   5  12       32.78       32.86      3.53 o
   0   6  12     1246.04     1313.15     23.58 o
   1   6  12      382.99      370.75      8.54 o
   2   6  12      157.22      149.70      4.91 o
   3   6  12        4.04        3.63      1.97 o
   4   6  12        0.36        0.00      1.80 o
   5   6  12       21.21       18.14      2.25 o
   6   6  12        1.38        0.00      1.64 o
   7   6  12        3.92        2.78      1.71 o
   8   6  12        0.11        0.00      1.58 o
   9   6  12        1.07        2.44      1.90 o
  10   6  12        0.37        0.00      2.14 o
   1   7  12        2.71        1.24      2.13 o
   2   7  12       72.45       64.65      4.12 o
   3   7  12        1.16        1.50      2.07 o
   4   7  12       68.92       75.62      4.40 o
   5   7  12       13.39       10.93      2.56 o
   6   7  12        1.66        0.00      1.82 o
   7   7  12       11.21       12.05      2.32 o
   8   7  12        6.72        7.60      2.29 o
   9   7  12        5.61        3.59      2.68 o
   0   8  12       10.71       13.02      4.06 o
   1   8  12        1.87        0.00      2.33 o
   2   8  12       61.52       70.32      4.52 o
   3   8  12        2.47        0.00      2.36 o
   4   8  12       35.16       36.42      3.51 o
   5   8  12        3.72        2.13      2.43 o
   6   8  12        0.72        0.00      2.36 o
   7   8  12        8.65       13.13      3.18 o
   1   9  12        0.10        1.59      2.65 o
   2   9  12       33.19       30.93      3.71 o
   3   9  12        6.57        1.99      2.79 o
   4   9  12        6.12        4.48      2.96 o
   5   9  12        9.21        5.79      4.10 o
   1   1  13       75.00       70.29      2.65 o
   2   1  13        9.55        8.01      1.11 o
   3   1  13        5.23        2.61      0.99 o
   4   1  13      138.91      135.81      3.08 o
   5   1  13      448.55      445.87      7.00 o
   6   1  13       53.95       56.16      2.80 o
   7   1  13       83.52       82.77      3.98 o
   8   1  13       15.95       16.80      2.38 o
   9   1  13       10.60        9.49      2.23 o
  10   1  13       18.65       16.87      2.60 o
  11   1  13        0.55        0.00      1.86 o
  12   1  13        4.18        1.04      2.26 o
   0   2  13        7.98        6.13      1.74 o
   1   2  13      488.16      441.58      5.65 o
   2   2  13       62.47       58.83      2.11 o
   3   2  13        5.24        3.99      1.23 o
   4   2  13      301.79      308.01      4.85 o
   5   2  13      259.73      236.45      4.51 o
   6   2  13       19.49       20.92      2.19 o
   7   2  13      104.02      111.05      3.62 o
   8   2  13       34.24       35.39      2.52 o
   9   2  13        2.43        0.56      1.63 o
  10   2  13       27.10       29.72      2.97 o
  11   2  13        0.84        0.97      2.39 o
  12   2  13        1.98        0.00      2.90 o
   1   3  13      315.84      321.60      5.15 o
   2   3  13      421.52      403.68      6.30 o
   3   3  13       80.30       76.32      2.64 o
   4   3  13       68.69       67.93      2.63 o
   5   3  13      192.91      198.48      4.14 o
   6   3  13        0.37        0.00      1.37 o
   7   3  13        2.61        0.00      1.42 o
   8   3  13       11.91       14.43      2.00 o
   9   3  13        5.50        2.57      1.75 o
  10   3  13       28.25       22.22      2.95 o
  11   3  13       13.03       12.07      2.63 o
   0   4  13      526.47      500.16     12.16 o
   1   4  13        2.75        4.24      1.76 o
   2   4  13       56.01       67.35      3.28 o
   3   4  13       28.27       30.60      2.30 o
   4   4  13      758.77      770.51      8.82 o
   5   4  13      646.41      637.05      7.94 o
   6   4  13        1.44        0.57      1.44 o
   7   4  13       94.88       99.66      3.37 o
   8   4  13        9.47        9.98      2.01 o
   9   4  13        3.58        5.46      1.99 o
  10   4  13       20.76       23.69      2.75 o
  11   4  13        0.06        0.25      2.23 o
   1   5  13      608.03      606.26      9.33 o
   2   5  13      245.32      252.67      5.87 o
   3   5  13       60.75       62.79      3.48 o
   4   5  13       34.07       33.10      2.61 o
   5   5  13       16.53       16.39      1.93 o
   6   5  13        0.07        0.06      1.47 o
   7   5  13        8.92        4.91      1.75 o
   8   5  13        0.25        0.48      1.60 o
   9   5  13        0.05        0.00      1.69 o
  10   5  13        7.59        7.08      2.26 o
   0   6  13       20.49       20.29      4.06 o
   1   6  13      289.11      287.64      7.04 o
   2   6  13      360.09      359.18      7.91 o
   3   6  13       14.18       12.70      2.43 o
   4   6  13       46.48       44.84      3.33 o
   5   6  13       81.70       72.51      4.00 o
   6   6  13        0.01        0.00      1.71 o
   7   6  13       50.98       59.65      3.33 o
   8   6  13       14.00       15.10      2.27 o
   9   6  13        6.29        4.70      2.12 o
   1   7  13      175.23      156.86      5.73 o
   2   7  13        0.10        0.00      2.19 o
   3   7  13      119.04      120.51      5.65 o
   4   7  13        2.43        0.00      2.16 o
   5   7  13       28.32       32.81      3.22 o
   6   7  13       17.03       11.65      2.72 o
   7   7  13        6.40       10.06      2.45 o
   8   7  13        0.00        3.70      2.33 o
   0   8  13      107.81      108.13      7.52 o
   1   8  13      146.51      135.46      6.34 o
   2   8  13      167.01      163.41      6.24 o
   3   8  13        6.73       10.49      3.02 o
   4   8  13       35.09       39.89      4.33 o
   5   8  13       38.06       33.28      3.55 o
   6   8  13        3.16        0.00      2.45 o
   1   9  13        2.82        1.05      3.00 o
   2   9  13       38.21       38.84      4.11 o
   3   9  13        0.51        5.08      3.80 o
   0   0  14      278.54      282.31      7.60 o
   1   0  14        9.53        5.96      1.66 o
   2   0  14       73.22       75.20      3.46 o
   3   0  14       44.05       45.90      2.94 o
   4   0  14       83.50       73.04      5.72 o
   5   0  14       26.92       26.66      3.39 o
   6   0  14      360.93      344.53      9.65 o
   7   0  14      164.53      143.08      7.00 o
   8   0  14      865.08      859.74     17.36 o
   9   0  14       65.32       63.84      5.32 o
  10   0  14        2.38        1.84      2.90 o
  11   0  14       17.84       10.68      3.95 o
  12   0  14        0.55        0.00      4.00 o
   1   1  14       31.52       40.01      1.81 o
   2   1  14       93.46       87.22      2.57 o
   3   1  14      144.61      131.98      3.77 o
   4   1  14      339.66      309.28      6.47 o
   5   1  14      132.15      136.99      3.74 o
   6   1  14        8.52        6.70      1.74 o
   7   1  14       98.77       98.16      4.07 o
   8   1  14        0.47        0.00      1.62 o
   9   1  14      109.43      109.85      4.84 o
  10   1  14       47.67       45.98      3.58 o
  11   1  14        1.03        1.09      2.21 o
   0   2  14      380.64      377.58      7.61 o
   1   2  14      202.03      206.69      3.90 o
   2   2  14      272.11      276.96      4.33 o
   3   2  14       67.90       71.08      2.61 o
   4   2  14      321.82      315.72      6.10 o
   5   2  14       59.89       50.43      2.66 o
   6   2  14      156.98      137.65      3.96 o
   7   2  14      170.48      156.52      5.53 o
   8   2  14      144.50      136.84      5.43 o
   9   2  14       67.59       66.90      3.83 o
  10   2  14        1.21        1.35      2.12 o
  11   2  14        4.19        4.88      2.34 o
   1   3  14       53.76       56.95      2.73 o
   2   3  14       11.21       12.13      1.83 o
   3   3  14      313.47      313.76      5.13 o
   4   3  14      531.24      512.46      6.80 o
   5   3  14        3.65        1.52      1.44 o
   6   3  14        2.49        2.17      1.57 o
   7   3  14       16.02       13.06      2.05 o
   8   3  14        0.45        0.37      1.67 o
   9   3  14       21.11       19.83      2.60 o
  10   3  14        1.21        0.00      2.08 o
  11   3  14        4.51        3.93      2.80 o
   0   4  14       16.39       11.84      5.12 o
   1   4  14       16.43       12.62      2.22 o
   2   4  14      524.36      519.97      8.45 o
   3   4  14        1.67        0.00      1.74 o
   4   4  14        0.18        0.00      1.51 o
   5   4  14        0.00        0.00      1.28 o
   6   4  14        0.45        0.00      1.46 o
   7   4  14       39.55       34.28      2.67 o
   8   4  14        3.48        2.18      1.82 o
   9   4  14        4.20        8.50      2.18 o
  10   4  14        1.52        1.06      2.21 o
   1   5  14       22.88       26.82      2.70 o
   2   5  14      386.19      374.89      7.34 o
   3   5  14       71.44       84.51      3.94 o
   4   5  14      398.69      411.16      7.85 o
   5   5  14       47.61       54.33      3.21 o
   6   5  14        4.05        2.13      1.66 o
   7   5  14       56.06       50.34      2.94 o
   8   5  14       13.48       16.95      2.26 o
   9   5  14        0.39        0.88      2.07 o
  10   5  14        0.00        0.00      2.41 o
   0   6  14       11.24       10.88      3.55 o
   1   6  14       58.34       57.93      3.97 o
   2   6  14       21.19       26.03      2.76 o
   3   6  14       44.78       57.34      3.97 o
   4   6  14       65.61       75.65      4.17 o
   5   6  14        3.85        4.35      2.25 o
   6   6  14        5.48        9.11      2.48 o
   7   6  14        0.17        1.49      1.94 o
   8   6  14        4.44        0.84      2.10 o
   9   6  14        0.03        0.22      2.26 o
   1   7  14        0.07        1.70      2.32 o
   2   7  14       11.68        7.92      2.93 o
   3   7  14       60.99       67.88      6.53 o
   4   7  14       42.45       40.02      3.62 o
   5   7  14       22.07       17.00      2.90 o
   6   7  14       82.59       94.35      6.15 o
   7   7  14        0.11        2.37      2.62 o
   0   8  14       84.10       89.70      7.26 o
   1   8  14        1.08        0.17      2.56 o
   2   8  14       40.65       41.19      4.53 o
   3   8  14       15.54       13.88      3.25 o
   4   8  14        0.46        0.00      2.77 o
   5   8  14        3.82        2.57      3.38 o
   1   9  14        0.46        0.00      6.46 o
   1   1  15      329.68      352.69      5.04 o
   2   1  15        0.03        0.00      1.17 o
   3   1  15      116.06      110.06      3.20 o
   4   1  15       33.78       32.27      2.62 o
   5   1  15       18.42       21.35      2.13 o
   6   1  15       12.02       10.10      2.10 o
   7   1  15        2.56        0.00      1.72 o
   8   1  15       24.54       20.27      2.73 o
   9   1  15       27.62       28.66      3.06 o
  10   1  15        9.34        3.31      2.35 o
  11   1  15        0.15        0.00      2.65 o
   0   2  15      696.96      692.01     12.60 o
   1   2  15        3.51        3.27      1.48 o
   2   2  15       17.71       16.54      1.76 o
   3   2  15      234.80      236.28      6.71 o
   4   2  15       62.49       57.84      2.80 o
   5   2  15       66.89       45.88      2.70 o
   6   2  15        1.18        1.53      1.58 o
   7   2  15       17.79       17.63      2.33 o
   8   2  15       21.76       11.87      2.38 o
   9   2  15        4.50        3.71      2.30 o
  10   2  15        0.25        0.31      2.22 o
  11   2  15       13.17       15.73      4.45 o
   1   3  15      159.09      176.04      5.52 o
   2   3  15      477.78      486.20      8.02 o
   3   3  15       64.64       67.68      3.14 o
   4   3  15       20.41       26.06      2.08 o
   5   3  15        3.66        2.23      1.63 o
   6   3  15        0.32        1.49      1.64 o
   7   3  15       13.74       15.24      2.38 o
   8   3  15       36.35       40.39      2.90 o
   9   3  15       19.37       14.86      2.66 o
  10   3  15        4.48        1.85      2.43 o
   0   4  15      840.73      843.30     17.89 o
   1   4  15       17.94       15.89      2.64 o
   2   4  15       62.70       64.95      3.53 o
   3   4  15        9.48        8.50      2.11 o
   4   4  15       33.12       33.47      2.93 o
   5   4  15       79.31       77.10      3.15 o
   6   4  15        7.11        5.79      2.22 o
   7   4  15       45.60       41.39      2.93 o
   8   4  15        8.95        6.98      2.11 o
   9   4  15       57.79       64.99      3.65 o
  10   4  15        0.58        0.00      2.67 o
   1   5  15        2.35        3.52      2.22 o
   2   5  15      193.43      196.78      6.20 o
   3   5  15        9.43        9.21      2.25 o
   4   5  15       31.38       38.00      3.18 o
   5   5  15      144.71      150.07      5.18 o
   6   5  15        1.42        0.00      1.89 o
   7   5  15       69.90       78.41      3.87 o
   8   5  15        0.26        0.00      1.96 o
   9   5  15        0.28        0.00      2.66 o
   0   6  15        3.89        0.00      2.89 o
   1   6  15        3.80        0.28      2.12 o
   2   6  15       11.04        4.41      2.43 o
   3   6  15      105.30      103.59      4.66 o
   4   6  15       13.64       12.16      2.92 o
   5   6  15      138.52      145.20      5.38 o
   6   6  15       75.81       84.58      4.60 o
   7   6  15        0.00        0.00      2.27 o
   8   6  15        0.62        1.60      2.58 o
   1   7  15       10.11        5.07      2.61 o
   2   7  15        8.66        5.13      2.72 o
   3   7  15        3.00        3.04      3.04 o
   4   7  15       68.34       62.05      4.25 o
   5   7  15       99.07      108.42      5.09 o
   6   7  15        3.97        7.68      2.81 o
   0   8  15       24.47       32.08      5.57 o
   1   8  15       31.74       29.93      3.82 o
   2   8  15        4.29        8.76      2.96 o
   3   8  15       57.48       54.76      6.83 o
   4   8  15       10.76        4.70      4.44 o
   0   0  16      116.89      106.73      7.55 o
   1   0  16      361.58      353.43      7.82 o
   2   0  16      101.70       95.02      5.09 o
   3   0  16       12.58       10.33      2.61 o
   4   0  16      383.45      345.81      9.94 o
   5   0  16        0.15        0.00      2.91 o
   6   0  16       55.90       50.01      4.71 o
   7   0  16        6.44        6.30      2.96 o
   8   0  16        4.19        0.00      2.80 o
   9   0  16       13.06       13.47      4.17 o
  10   0  16       18.54        8.99      5.50 o
   1   1  16        8.35       11.79      1.91 o
   2   1  16       29.64       42.18      2.44 o
   3   1  16      462.15      417.74      7.24 o
   4   1  16        1.82        0.00      1.58 o
   5   1  16      549.60      545.81     12.46 o
   6   1  16       10.57        7.37      2.14 o
   7   1  16        2.33        0.00      1.77 o
   8   1  16       10.88        8.78      2.38 o
   9   1  16        0.00        0.00      2.01 o
  10   1  16        0.82        0.00      2.30 o
   0   2  16      628.91      630.44     12.21 o
   1   2  16      470.33      474.62      8.98 o
   2   2  16      204.29      226.34      5.26 o
   3   2  16      187.29      180.86      5.81 o
   4   2  16       72.14       66.06      4.63 o
   5   2  16       18.58       18.55      2.19 o
   6   2  16       30.32       25.29      2.65 o
   7   2  16        3.38        0.00      1.97 o
   8   2  16        0.04        0.00      1.96 o
   9   2  16        0.51        0.00      2.20 o
  10   2  16        0.90        2.20      2.66 o
   1   3  16      267.79      283.54      6.16 o
   2   3  16       37.73       43.09      3.51 o
   3   3  16        9.76        6.99      2.03 o
   4   3  16        5.52        3.62      2.05 o
   5   3  16       30.85       25.99      2.44 o
   6   3  16       11.14        9.08      2.05 o
   7   3  16        1.14        1.01      1.96 o
   8   3  16        2.73        2.56      2.25 o
   9   3  16       21.12       16.70      2.94 o
   0   4  16      132.41      146.47      7.42 o
   1   4  16      297.85      281.98      7.20 o
   2   4  16       65.42       60.26      3.54 o
   3   4  16       14.52       12.93      3.04 o
   4   4  16       80.65       75.49      3.88 o
   5   4  16        6.02        0.92      2.26 o
   6   4  16       13.22        9.94      2.31 o
   7   4  16       66.91       65.65      3.75 o
   8   4  16        2.81        3.28      2.15 o
   9   4  16        2.05        7.20      3.02 o
   1   5  16        4.19        2.56      2.24 o
   2   5  16       24.57       24.78      2.87 o
   3   5  16       11.15        8.67      2.51 o
   4   5  16        0.23        3.13      2.23 o
   5   5  16       15.01       15.46      2.70 o
   6   5  16       60.40       66.63      4.65 o
   7   5  16        5.94        7.57      2.79 o
   8   5  16       22.48       24.21      3.49 o
   0   6  16        0.00        0.00      3.07 o
   1   6  16       54.98       52.85      4.09 o
   2   6  16        8.90       14.60      2.96 o
   3   6  16       89.65       91.34      4.95 o
   4   6  16       14.87       11.41      2.73 o
   5   6  16        0.01        0.16      2.71 o
   6   6  16        1.67        2.38      2.40 o
   7   6  16       79.96       80.28      5.90 o
   1   7  16        3.50        0.45      2.50 o
   2   7  16       14.79       10.87      3.07 o
   3   7  16        0.08        0.65      2.65 o
   4   7  16       10.43        7.65      3.09 o
   5   7  16        0.75        1.94      3.49 o
   0   8  16        6.44        4.22     10.00 o
   1   8  16       14.85       11.52      7.69 o
   1   1  17        1.56        3.33      1.67 o
   2   1  17        1.14        0.00      1.61 o
   3   1  17      113.10       99.59      3.65 o
   4   1  17        0.35        0.25      1.81 o
   5   1  17       38.49       42.09      3.66 o
   6   1  17       10.18       10.87      2.37 o
   7   1  17        6.57        4.76      2.31 o
   8   1  17        8.25        4.21      2.34 o
   9   1  17        0.23        0.00      2.20 o
   0   2  17      103.22      114.90      5.45 o
   1   2  17      213.76      206.42      5.18 o
   2   2  17      161.43      203.65      6.24 o
   3   2  17       19.83       23.42      2.70 o
   4   2  17        1.18        4.00      2.02 o
   5   2  17       60.65       59.04      3.17 o
   6   2  17        0.34        0.00      1.95 o
   7   2  17       36.01       38.63      3.60 o
   8   2  17        3.73        4.56      2.41 o
   9   2  17        2.07        0.54      2.35 o
   1   3  17        5.91        6.20      2.11 o
   2   3  17       51.27       66.19      3.58 o
   3   3  17      227.44      235.58      6.80 o
   4   3  17        4.17        2.07      2.09 o
   5   3  17        8.17       11.72      2.63 o
   6   3  17       31.83       34.80      2.88 o
   7   3  17       14.44       17.61      2.89 o
   8   3  17        9.69       10.95      2.72 o
   9   3  17        2.19        2.12      2.93 o
   0   4  17       36.16       44.23      5.20 o
   1   4  17       47.62       49.85      3.71 o
   2   4  17        3.61        1.77      2.34 o
   3   4  17       85.55       92.02      4.19 o
   4   4  17       34.32       37.32      3.57 o
   5   4  17        5.39        6.07      2.70 o
   6   4  17        2.90        2.45      2.57 o
   7   4  17        7.41        6.91      2.56 o
   8   4  17        2.31        1.88      2.68 o
   1   5  17        0.13        3.85      2.40 o
   2   5  17        9.67        3.91      2.44 o
   3   5  17       45.38       44.06      3.54 o
   4   5  17        2.17        0.98      2.24 o
   5   5  17        1.27        0.00      2.30 o
   6   5  17        4.30        0.00      2.51 o
   7   5  17       25.03       22.70      4.13 o
   0   6  17        0.54        0.00      3.40 o
   1   6  17       30.13       31.50      3.62 o
   2   6  17        5.42        4.31      2.65 o
   3   6  17        1.27        0.00      2.52 o
   4   6  17        4.39        6.82      2.59 o
   5   6  17        2.73        0.00      2.51 o
   6   6  17        0.55        2.77      3.16 o
   1   7  17        5.80        8.78      3.09 o
   2   7  17        1.29        3.22      3.04 o
   3   7  17        1.26        5.40      5.74 o
   0   0  18     1307.05     1305.70     31.52 o
   1   0  18       69.52       69.02      5.63 o
   2   0  18      374.40      417.50     12.48 o
   3   0  18      113.55      108.16      9.07 o
   4   0  18        0.68        0.00      2.64 o
   5   0  18       14.16       10.99      3.53 o
   6   0  18        0.64        2.87      3.23 o
   7   0  18        0.09        0.00      3.08 o
   8   0  18       15.25       15.39      4.90 o
   9   0  18        2.28        0.00      4.00 o
   1   1  18       67.18       68.10      4.03 o
   2   1  18       14.43       18.54      2.57 o
   3   1  18        0.73        0.00      2.08 o
   4   1  18       93.08      100.34      4.75 o
   5   1  18        4.31        2.62      2.19 o
   6   1  18        7.36        6.41      2.49 o
   7   1  18        7.86       10.03      2.85 o
   8   1  18        2.78        4.37      2.49 o
   0   2  18      447.37      446.65     11.75 o
   1   2  18        2.16        2.32      2.13 o
   2   2  18      113.49      115.15      4.91 o
   3   2  18      119.98      118.95      5.44 o
   4   2  18       55.29       59.75      4.13 o
   5   2  18        0.42        1.37      2.58 o
   6   2  18        1.72        1.44      2.36 o
   7   2  18       13.29       15.97      2.95 o
   8   2  18       16.00       12.51      2.88 o
   1   3  18       32.40       29.80      3.43 o
   2   3  18       95.57       91.80      4.72 o
   3   3  18        1.24        4.46      2.38 o
   4   3  18      147.27      144.94      5.72 o
   5   3  18      148.06      171.78      6.35 o
   6   3  18        2.71        1.96      3.17 o
   7   3  18       17.31       14.21      3.16 o
   8   3  18        3.70        0.45      3.64 o
   0   4  18      112.80      100.73      7.01 o
   1   4  18        0.38        0.00      2.24 o
   2   4  18        0.53        0.82      2.06 o
   3   4  18       28.56       24.07      4.13 o
   4   4  18       16.56       14.09      2.98 o
   5   4  18       18.31       13.57      3.25 o
   6   4  18        0.47        3.30      2.67 o
   7   4  18        0.02        0.00      3.51 o
   1   5  18        0.12        0.00      2.44 o
   2   5  18        1.38        1.52      2.59 o
   3   5  18        0.04        1.21      2.25 o
   4   5  18       39.66       39.25      3.81 o
   5   5  18        5.97        4.96      2.91 o
   6   5  18        2.65        1.91      3.66 o
   0   6  18        0.20        0.00      3.79 o
   1   6  18       53.20       69.75      4.80 o
   2   6  18        3.08        1.96      2.74 o
   3   6  18        1.22        0.00      2.54 o
   4   6  18        9.61       12.67      4.08 o
   1   1  19        9.43        9.61      2.49 o
   2   1  19       34.62       34.77      4.24 o
   3   1  19        0.29        2.11      2.28 o
   4   1  19       17.34       21.77      3.39 o
   5   1  19       19.16       15.93      2.98 o
   6   1  19       16.12       19.90      3.07 o
   7   1  19        7.05        6.48      2.76 o
   0   2  19       48.83       43.04      5.17 o
   1   2  19        0.14        0.00      2.33 o
   2   2  19       37.90       50.94      4.29 o
   3   2  19       67.55       68.20      4.68 o
   4   2  19        1.28        4.39      2.62 o
   5   2  19       12.81       10.00      3.35 o
   6   2  19       66.67       72.64      5.17 o
   7   2  19        0.13        0.59      2.88 o
   1   3  19        7.74        6.00      2.61 o
   2   3  19        1.37        3.14      2.49 o
   3   3  19        0.21        0.00      2.31 o
   4   3  19        8.39        7.36      2.59 o
   5   3  19        0.01        4.44      2.99 o
   6   3  19       44.53       49.89      5.37 o
   0   4  19       36.22       29.55      4.85 o
   1   4  19        6.38        6.30      2.63 o
   2   4  19        0.45        2.72      2.82 o
   3   4  19        9.00        5.55      2.88 o
   4   4  19        0.20        1.52      2.65 o
   5   4  19       24.99       23.19      3.58 o
   6   4  19        9.57       12.79      4.22 o
   1   5  19        1.71        0.89      2.59 o
   2   5  19        0.27        0.19      2.70 o
   3   5  19        7.96       10.85      3.46 o
   4   5  19        0.00        0.00      3.22 o
   0   6  19       15.71       12.19      8.26 o
   0   0  20        2.27        0.00      5.30 o
   1   0  20        3.87        4.49      4.13 o
   2   0  20      142.02      144.16     14.04 o
   3   0  20       39.83       40.23      6.95 o
   4   0  20       55.11       81.63      8.71 o
   5   0  20       15.65       12.67      4.81 o
   6   0  20       21.06       21.70      4.97 o
   1   1  20       22.18       22.23      3.82 o
   2   1  20       28.41       24.00      5.51 o
   3   1  20       90.07       83.09      7.03 o
   4   1  20        2.85        0.79      2.83 o
   5   1  20        8.53       11.41      3.21 o
   6   1  20       27.72       16.75      3.83 o
   0   2  20       16.58       12.54      7.59 o
   1   2  20        0.52        2.53      2.59 o
   2   2  20       40.25       42.34      4.36 o
   3   2  20        0.51        0.30      2.76 o
   4   2  20        4.95        3.02      3.22 o
   5   2  20       15.53       22.11      4.43 o
   6   2  20        2.44        5.15      5.06 o
   1   3  20       28.26       20.01      3.80 o
   2   3  20        0.05        1.26      2.43 o
   3   3  20       82.25       90.91      7.89 o
   4   3  20        0.08        0.00      2.62 o
   5   3  20        2.52        5.29      4.35 o
   0   4  20        4.82       10.07      4.27 o
   1   4  20        6.20        2.88      3.07 o
   2   4  20        0.19        0.00      2.94 o
   3   4  20        0.17        0.18      2.98 o
   4   4  20        1.40        2.21      3.54 o
   1   5  20        9.74       12.94      4.83 o
   1   1  21        8.09        4.43      3.46 o
   2   1  21        0.61        7.27      3.21 o
   3   1  21        2.28        0.56      3.99 o
   4   1  21        0.17        7.83      4.08 o
   0   2  21        0.14        2.47      6.87 o
   1   2  21        0.51        1.83      2.95 o
   2   2  21       20.50       29.19      4.36 o
   3   2  21        7.90        7.60      3.52 o
   4   2  21       20.34       23.98      5.66 o
   1   3  21        0.79        0.47      3.17 o
   2   3  21        0.80        6.04      3.94 o
   3   3  21        4.97        0.99      3.43 o
   0   0  22        0.67        9.22      6.87 o
   1   0  22        1.14        5.42      6.57 o
   1   1  22        0.37        1.88      3.38 o
 
